# Supplementary material for: Ultrafast self-heating synthesis of robust heterogeneous nanocarbides for high current density hydrogen evolution reaction
Source: Nat Commun. 2022 Jun 9;13:3338. doi: 10.1038/s41467-022-31077-x (PMC9184596; doi:10.1038/s41467-022-31077-x)
Supplement: Supplementary file 3 — Source Data [file 41467_2022_31077_MOESM3_ESM.xlsx]

## Sheet: Fig 1c
	heating			cooling
0	298.15		0	1779.95
8	516.35		8	1777.15
16	755.15		16	1774.95
24	1069.85		24	1773.65
32	1416.35		32	1771.15
40	1738.85		40	1769.15
48	1798.15		48	1766.15
56	1798.15		56	1762.35
64	1798.15		64	1757.25
72	1798.15		72	1745.05
80	1798.15		80	1713.05
88	1798.15		88	1663.45
96	1798.15		96	1604.35
104	1798.15		104	1542.55
112	1798.15		112	1482.55
120	1798.15		120	1425.65
128	1798.15		128	1372.85
136	1798.15		136	1325.45
144	1798.15		144	1279.95
152	1798.15		152	1239.45
160	1798.15		160	1201.65
168	1798.15		168	1166.15
176	1798.15		176	1134.95
184	1798.15		184	1104.75
192	1798.15		192	1076.45
200	1798.15		200	1049.35
208	1798.15		208	1024.95
216	1798.15		216	1001.25
224	1798.15		224	979.15
232	1798.15		232	957.55
240	1798.15		240	937.45
248	1798.15		248	918.75
256	1798.15		256	899.95
264	1775.15		264	881.75
272	1775.15		272	865.35
280	1775.15		280	849.35
288	1775.15		288	833.15
296	1775.15		296	818.85
			304	803.95
			312	790.05
			320	776.95
			328	764.25
			336	752.25
			344	740.65
			352	729.65
			360	719.05
			368	708.05
			376	698.25
			384	689.15
			392	679.65
			400	670.15
			408	661.95
			416	652.95
			424	645.55
			432	637.45
			440	629.85
			448	622.65
			456	615.75
			464	609.35
			472	602.75
			480	596.15
			488	589.45
			496	583.75
			504	577.35

## Sheet: Fig 1e
0	850.923
0.04762	1085.11
0.09524	1281.13
0.14286	1438.99
0.19048	1558.69
0.2381	1640.22
0.28571	1683.6
0.33333	1688.81
0.38095	1655.86
0.42857	1659.43
0.47619	1662.69
0.52381	1665.64
0.57143	1668.27
0.61905	1670.6
0.66667	1672.61
0.71429	1674.31
0.7619	1675.7
0.80952	1675.7
0.85714	1675.71
0.90476	1675.73
0.95238	1675.77
1	1675.81
1.04762	1675.86
1.09524	1675.92
1.14286	1675.99
1.19048	1676.26
1.2381	1676.54
1.28571	1676.81
1.33333	1677.1
1.38095	1677.38
1.42857	1677.67
1.47619	1677.97
1.52381	1678.27
1.57143	1678.58
1.61905	1678.89
1.66667	1679.21
1.71429	1679.54
1.7619	1679.88
1.80952	1680.21
1.85714	1680.56
1.90476	1680.91
1.95238	1681.27
2	1681.63
2.04762	1681.99
2.09524	1682.35
2.14286	1682.72
2.19048	1683.09
2.2381	1683.46
2.28571	1683.84
2.33333	1684.21
2.38095	1684.58
2.42857	1684.95
2.47619	1685.31
2.52381	1685.67
2.57143	1686.03
2.61905	1686.39
2.66667	1686.75
2.71429	1687.09
2.7619	1687.43
2.80952	1687.76
2.85714	1688.08
2.90476	1688.39
2.95238	1688.7
3	1689
3.04762	1689.29
3.09524	1689.57
3.14286	1689.83
3.19048	1690.08
3.2381	1690.32
3.28571	1690.55
3.33333	1690.77
3.38095	1690.97
3.42857	1691.16
3.47619	1691.34
3.52381	1691.5
3.57143	1691.64
3.61905	1691.78
3.66667	1691.89
3.71429	1691.99
3.7619	1692.08
3.80952	1692.15
3.85714	1692.21
3.90476	1692.25
3.95238	1692.27
4	1692.28
4.04762	1692.27
4.09524	1692.25
4.14286	1692.21
4.19048	1692.15
4.2381	1692.08
4.28571	1691.99
4.33333	1691.89
4.38095	1691.78
4.42857	1691.64
4.47619	1691.5
4.52381	1691.33
4.57143	1691.16
4.61905	1690.97
4.66667	1690.76
4.71429	1690.55
4.7619	1690.32
4.80952	1690.08
4.85714	1689.82
4.90476	1689.56
4.95238	1689.28
5	1688.99
5.04762	1688.7
5.09524	1688.39
5.14286	1688.08
5.19048	1687.75
5.2381	1687.42
5.28571	1687.08
5.33333	1686.73
5.38095	1686.38
5.42857	1686.03
5.47619	1685.67
5.52381	1685.31
5.57143	1684.94
5.61905	1684.57
5.66667	1684.2
5.71429	1683.82
5.7619	1683.45
5.80952	1683.08
5.85714	1682.71
5.90476	1682.34
5.95238	1681.97
6	1681.61
6.04762	1681.25
6.09524	1680.89
6.14286	1680.53
6.19048	1680.19
6.2381	1679.85
6.28571	1679.51
6.33333	1679.18
6.38095	1678.86
6.42857	1678.54
6.47619	1678.22
6.52381	1677.92
6.57143	1677.62
6.61905	1677.33
6.66667	1677.04
6.71429	1676.76
6.7619	1676.49
6.80952	1676.22
6.85714	1675.95
6.90476	1675.89
6.95238	1675.84
7	1675.81
7.04762	1675.8
7.09524	1675.81
7.14286	1675.84
7.19048	1675.88
7.2381	1675.94
7.28571	1674.52
7.33333	1672.72
7.38095	1670.54
7.42857	1667.98
7.47619	1665.04
7.52381	1661.72
7.57143	1658.02
7.61905	1653.94
7.66667	1688.26
7.71429	1684.19
7.7619	1641.71
7.80952	1560.83
7.85714	1441.55
7.90476	1283.86
7.95238	1087.78
8	853.293

## Sheet: Fig 2a
												inset
	Mo2C		Mo2C/MoC		MoC		CNT						Mo2C/MoC		CNT
600.354	63.7457	600.386	151.992	600.354	83.1683	600.354	47.2279					1200.02	533.235	1200.02	148.075
601.032	63.8755	601.064	159.767	601.032	82.681	601.032	46.9986					1200.64	516.122	1200.64	149.521
601.71	63.9053	601.742	162.943	601.71	81.694	601.71	47.8462					1201.27	523.009	1201.27	152.12
602.388	65.235	602.42	158.319	602.388	80.707	602.388	46.7706					1201.9	528.896	1201.9	149.335
603.066	64.1648	603.098	164.494	603.066	80.22	603.066	47.6951					1202.52	529.783	1202.52	151.01
603.743	66.7946	603.776	156.07	603.743	80.733	603.743	46.7735					1203.14	535.67	1203.14	151.225
604.421	67.2243	604.453	160.846	604.421	83.746	604.421	47.2364					1203.77	528.557	1203.77	150.132
605.099	63.9541	605.131	165.021	605.099	81.509	605.099	46.2379					1204.39	523.445	1204.39	152.192
605.777	64.7839	605.809	159.597	605.777	81.7717	605.777	46.8546					1205.02	518.332	1205.02	153.714
606.454	65.5136	606.487	160.373	606.454	82.5348	606.454	45.3175					1205.64	512.219	1205.64	154.467
607.132	65.7434	607.164	153.748	607.132	84.0477	607.132	46.5498					1206.27	532.106	1206.27	151.912
607.81	65.1732	607.842	158.924	607.81	85.8107	607.81	46.0896					1206.89	514.993	1206.89	150.357
608.487	64.5029	608.519	161.1	608.487	82.3238	608.487	46.7833					1207.52	532.88	1207.52	154.802
609.162	65.2327	609.197	157.275	609.162	85.0867	609.162	47.0925					1208.14	511.767	1208.14	153.708
609.84	67.9625	609.872	157.651	609.84	81.3498	609.84	45.7092					1208.76	511.654	1208.76	154.154
610.517	62.7922	610.549	161.427	610.517	84.8628	610.517	46.4798					1209.39	515.541	1209.39	156.061
611.194	64.822	611.227	159.202	611.194	83.6255	611.194	48.4044					1210.01	500.428	1210.01	155.045
611.872	65.6518	611.904	160.378	611.872	80.8885	611.872	45.7904					1210.64	532.315	1210.64	152.643
612.549	66.5815	612.581	162.154	612.549	85.1515	612.549	47.9456					1211.26	525.202	1211.26	157.473
613.224	65.6113	613.258	163.929	613.224	82.9145	613.224	45.3317					1211.88	545.089	1211.88	158.995
613.901	65.0411	613.933	164.305	613.901	81.6775	613.901	46.7946					1212.51	541.976	1212.51	154.671
614.578	65.7708	614.61	162.281	614.578	80.4405	614.578	47.0268					1213.13	532.863	1213.13	156.27
615.255	64.5006	615.287	160.056	615.255	82.2035	615.255	46.9513					1213.76	522.75	1213.76	160.177
615.93	63.2304	615.964	162.032	615.93	81.9665	615.93	46.7989					1214.38	527.638	1214.38	158.237
616.607	64.8602	616.639	159.208	616.607	81.7292	616.607	46.4925					1215	518.525	1215	158.221
617.284	64.8899	617.316	163.983	617.284	82.4922	617.284	44.5709					1215.62	512.412	1215.62	158.128
617.961	66.9197	617.993	160.159	617.961	82.2553	617.961	46.2646					1216.25	518.299	1216.25	158.726
618.635	68.8495	618.67	164.735	618.635	80.0182	618.635	44.266					1216.87	535.186	1216.87	159.325
619.312	63.9792	619.344	160.31	619.312	85.0312	619.312	46.8828					1217.49	517.073	1217.49	159.463
619.989	64.409	620.021	156.086	619.989	85.0443	619.989	46.3458					1218.12	533.96	1218.12	156.293
620.663	64.5388	620.697	163.062	620.663	83.5572	620.663	48.1933					1218.74	521.847	1218.74	159.199
621.34	64.9685	621.372	159.437	621.34	81.0703	621.34	45.6563					1219.36	538.734	1219.36	157.875
622.016	66.1983	622.048	163.413	622.016	84.333	622.016	48.7346					1219.99	518.621	1219.99	160.475
622.691	67.6281	622.723	162.789	622.691	83.596	622.691	46.1206					1220.61	525.508	1220.61	160.765
623.367	66.5578	623.399	164.764	623.367	81.109	623.367	47.9682					1221.23	531.395	1221.23	164.134
624.041	67.8876	624.076	162.54	624.041	81.122	624.041	45.8927					1221.85	522.282	1221.85	162.887
624.718	65.4174	624.75	162.515	624.718	83.885	624.718	46.7402					1222.48	521.169	1222.48	163.178
625.394	66.0471	625.426	162.291	625.394	82.898	625.394	47.7417					1223.1	527.056	1223.1	163.392
626.068	65.9769	626.1	164.667	626.068	85.661	626.068	46.0508					1223.72	535.943	1223.72	162.992
626.744	66.1067	626.776	162.842	626.744	76.1737	626.744	46.0521					1224.34	535.83	1224.34	164.821
627.418	68.0364	627.451	166.418	627.418	84.1868	627.418	45.8229					1224.97	520.718	1224.97	164.42
628.094	67.6662	628.127	160.394	628.094	84.1997	628.094	46.055					1225.59	515.605	1225.59	164.404
628.768	66.996	628.8	163.769	628.768	77.2127	628.768	46.0564					1226.21	524.492	1226.21	167.157
629.444	66.0257	629.476	165.345	629.444	82.7258	629.444	46.2117					1226.83	528.379	1226.83	166.294
630.118	68.2555	630.15	164.921	630.118	83.9887	630.118	46.3669					1227.46	531.266	1227.46	169.201
630.794	66.1853	630.826	168.296	630.794	79.7518	630.794	48.3683					1228.08	514.153	1228.08	166.262
631.468	66.915	631.5	159.872	631.468	83.7648	631.468	45.0621					1228.7	541.04	1228.7	167.475
632.143	66.9448	632.176	166.848	632.143	85.2775	632.143	46.0635					1229.32	528.927	1229.32	168.613
632.817	66.8746	632.849	163.623	632.817	84.7905	632.817	46.7572					1229.94	522.814	1229.94	168.212
633.491	67.3043	633.525	165.799	633.491	84.8035	633.491	46.6817					1230.57	531.701	1230.57	169.118
634.166	68.5341	634.198	166.575	634.166	80.3165	634.166	45.4523					1231.19	523.588	1231.19	170.718
634.84	67.5639	634.872	162.35	634.84	82.3295	634.84	47.2229					1231.81	528.475	1231.81	170.548
635.515	65.8937	635.547	166.726	635.515	81.8425	635.515	46.9167					1232.43	515.362	1232.43	170.839
636.189	66.4234	636.221	165.302	636.189	85.8555	636.189	45.8411					1233.05	528.249	1233.05	171.361
636.862	67.4532	636.896	166.477	636.862	80.8685	636.862	46.381					1233.67	545.136	1233.67	173.114
637.537	67.883	637.57	168.253	637.537	85.6312	637.537	46.9209					1234.29	550.023	1234.29	174.482
638.211	68.5127	638.243	169.229	638.211	81.6442	638.211	46.0761					1234.91	528.911	1234.91	175.465
638.884	67.9425	638.918	168.804	638.884	86.4073	638.884	47.3852					1235.54	527.798	1235.54	176.834
639.559	67.3723	639.591	167.38	639.559	84.1702	639.559	47.079					1236.16	531.685	1236.16	171.895
640.232	68.602	640.264	170.956	640.232	81.9333	640.232	46.6189					1236.78	534.572	1236.78	178.57
640.905	68.5318	640.938	169.531	640.905	83.4463	640.905	46.5433					1237.4	524.459	1237.4	176.015
641.578	68.4616	641.612	162.907	641.578	89.2092	641.578	47.0063					1238.02	542.346	1238.02	176.538
642.253	67.4913	642.285	171.283	642.253	84.9723	642.253	47.3923					1238.64	536.233	1238.64	175.828
642.926	66.7211	642.958	168.858	642.926	83.485	642.926	45.8552					1239.26	542.12	1239.26	175.428
643.599	68.4509	643.631	172.434	643.599	86.998	643.599	45.1644					1239.88	529.007	1239.88	176.873
644.272	71.5806	644.306	173.41	644.272	83.511	644.272	45.6273					1240.5	539.894	1240.5	180.318
644.947	69.1104	644.979	171.385	644.947	84.024	644.947	46.9364					1241.12	517.781	1241.12	179.917
645.619	69.5402	645.652	172.161	645.619	83.537	645.619	45.3225					1241.74	539.668	1241.74	178.901
646.292	69.2699	646.324	182.537	646.292	87.3	646.292	47.0162					1242.36	531.555	1242.36	180.346
646.965	69.4997	646.997	175.512	646.965	79.563	646.965	46.556					1242.98	540.442	1242.98	179.022
647.637	67.5295	647.669	180.088	647.637	82.0757	647.637	45.4805					1243.61	522.329	1243.61	180.39
648.31	67.8592	648.344	178.864	648.31	83.0888	648.31	44.405					1244.22	556.216	1244.22	182.912
648.982	71.189	649.016	173.639	648.982	84.6017	648.982	47.0987					1244.84	562.103	1244.84	180.511
649.657	68.5188	649.689	177.815	649.657	88.1148	649.657	47.254					1245.47	551.991	1245.47	183.956
650.329	69.7485	650.361	181.991	650.329	82.1278	650.329	45.5631					1246.09	526.878	1246.09	184.632
651.001	69.1783	651.034	174.166	651.001	85.6407	651.001	46.3337					1246.7	530.765	1246.7	186.692
651.674	70.7081	651.706	183.342	651.674	79.1538	651.674	44.8736					1247.32	548.652	1247.32	184.368
652.346	72.2378	652.378	176.918	652.346	86.9167	652.346	45.5673					1247.94	544.539	1247.94	186.352
653.018	70.0676	653.05	179.493	653.018	86.1795	653.018	45.4149					1248.56	543.426	1248.56	185.336
653.69	72.0974	653.722	186.069	653.69	86.1925	653.69	46.4163					1249.18	544.313	1249.18	187.012
654.362	71.8271	654.394	189.845	654.362	79.9555	654.362	46.3408					1249.8	551.2	1249.8	187.995
655.034	72.7569	655.066	187.02	655.034	83.4685	655.034	47.496					1250.42	547.087	1250.42	188.748
655.706	70.3867	655.738	191.996	655.706	82.2315	655.706	47.1129					1251.04	550.974	1251.04	190.27
656.378	72.5164	656.41	194.372	656.378	82.7445	656.378	46.345					1251.66	541.861	1251.66	188.331
657.05	73.8462	657.082	192.747	657.05	85.0075	657.05	45.0387					1252.28	515.748	1252.28	190.545
657.722	71.776	657.754	194.323	657.722	83.5205	657.722	46.0401					1252.9	543.635	1252.9	191.528
658.394	72.4057	658.426	198.099	658.394	83.5332	658.394	48.1954					1253.52	546.522	1253.52	191.897
659.065	72.7355	659.098	190.074	659.065	83.7963	659.065	46.7352					1254.14	546.409	1254.14	193.188
659.737	73.7653	659.769	200.45	659.737	81.8093	659.737	45.0444					1254.76	530.296	1254.76	192.557
660.409	73.7951	660.441	199.425	660.409	82.8222	660.409	46.7381					1255.38	543.184	1255.38	194.078
661.078	75.2248	661.112	203.802	661.078	88.0853	661.078	47.7395					1256	537.071	1256	197.755
661.75	76.2546	661.784	197.777	661.75	85.0982	661.75	47.2794					1256.61	509.958	1256.61	196.508
662.421	74.8844	662.453	198.952	662.421	85.6112	662.421	46.4346					1257.23	547.845	1257.23	194.26
663.093	77.0141	663.125	198.328	663.093	86.624	663.093	47.436					1257.85	529.732	1257.85	197.628
663.764	75.9439	663.796	198.104	663.764	81.887	663.764	46.9759					1258.47	540.619	1258.47	196.92
664.435	75.7737	664.468	196.879	664.435	82.15	664.435	46.6696					1259.09	566.506	1259.09	200.595
665.107	76.4034	665.139	203.256	665.107	86.413	665.107	48.2095					1259.71	539.393	1259.71	197.964
665.776	73.9332	665.81	197.631	665.776	80.676	665.776	45.7494					1260.33	559.28	1260.33	201.409
666.447	75.263	666.479	197.606	666.447	85.689	666.447	46.0585					1260.94	543.167	1260.94	203.085
667.118	74.6927	667.15	196.782	667.118	81.952	667.118	47.6753					1261.56	551.054	1261.56	204.222
667.789	72.7225	667.821	197.158	667.789	85.965	667.789	47.0613					1262.18	553.941	1262.18	202.822
668.458	73.5523	668.492	192.133	668.458	81.7278	668.458	46.8319					1262.8	544.828	1262.8	204.959
669.129	74.082	669.161	188.509	669.129	81.9908	669.129	47.141					1263.42	548.715	1263.42	205.788
669.8	73.7118	669.832	190.085	669.8	85.0037	669.8	46.4502					1264.03	531.602	1264.03	206.926
670.471	73.7416	670.503	183.66	670.471	85.0168	670.471	46.99					1264.65	547.489	1264.65	207.525
671.14	72.6713	671.172	191.436	671.14	84.5298	671.14	45.2991					1265.27	550.376	1265.27	207.893
671.811	72.3011	671.843	188.212	671.811	84.0427	671.811	47.9159					1265.89	563.264	1265.89	208.415
672.482	73.2309	672.514	182.987	672.482	85.3058	672.482	46.8404					1266.51	555.151	1266.51	207.938
673.15	72.1606	673.182	182.363	673.15	84.5687	673.15	47.8418					1267.12	528.038	1267.12	211.228
673.821	73.0904	673.853	182.139	673.821	83.0815	673.821	46.7663					1267.74	568.925	1267.74	212.366
674.491	71.2202	674.523	176.714	674.491	83.8445	674.491	46.7677					1268.36	551.812	1268.36	212.658
675.16	71.4499	675.192	180.89	675.16	83.6075	675.16	46.4615					1268.98	538.699	1268.98	212.487
675.83	70.3797	675.862	175.866	675.83	85.1205	675.83	47.9244					1269.6	551.586	1269.6	218.086
676.499	71.6095	676.533	180.641	676.499	83.6335	676.499	46.8488					1270.21	558.473	1270.21	216.147
677.169	71.3392	677.201	174.617	677.169	82.6465	677.169	46.4657					1270.83	545.36	1270.83	217.362
677.84	70.869	677.872	173.193	677.84	82.1595	677.84	45.9286					1271.45	580.247	1271.45	216.806
678.508	71.6988	678.54	177.168	678.508	80.9225	678.508	46.3915					1272.06	575.134	1272.06	217.559
679.178	69.7286	679.21	171.544	679.178	80.1852	679.178	46.8545					1272.68	563.021	1272.68	224.082
679.846	71.5583	679.878	172.32	679.846	85.1983	679.846	46.0098					1273.3	579.908	1273.3	223.295
680.516	70.3881	680.548	170.695	680.516	83.7113	680.516	47.8573					1273.91	564.795	1273.91	225.202
681.185	69.8178	681.216	171.071	681.185	81.7242	681.185	48.3203					1274.53	557.682	1274.53	226.032
681.855	68.4476	681.887	166.847	681.855	80.7373	681.855	46.7063					1275.15	564.569	1275.15	225.092
682.523	71.3774	682.555	169.822	682.523	88.2502	682.523	47.4769					1275.76	566.457	1275.76	227.615
683.193	70.6072	683.224	170.198	683.193	83.2632	683.193	46.7861					1276.38	563.344	1276.38	233.906
683.86	70.5369	683.892	172.974	683.86	79.526	683.86	48.4029					1277	580.231	1277	233.658
684.53	71.3667	684.562	168.749	684.53	85.789	684.53	47.0965					1277.61	577.118	1277.61	230.719
685.198	69.9965	685.23	168.125	685.198	84.302	685.198	47.098					1278.23	592.005	1278.23	232.934
685.866	69.5262	685.9	169.901	685.866	84.065	685.866	46.1763					1278.85	574.892	1278.85	235.302
686.535	71.756	686.567	167.476	686.535	82.328	686.535	46.9469					1279.46	599.779	1279.46	235.439
687.203	71.3858	687.235	167.652	687.203	82.341	687.203	47.5638					1280.08	575.666	1280.08	237.808
687.873	71.0155	687.905	161.628	687.873	83.354	687.873	47.6421					1280.7	589.553	1280.7	239.945
688.54	70.7453	688.572	165.403	688.54	84.367	688.54	48.4127					1281.31	587.44	1281.31	243.467
689.208	69.6751	689.24	168.779	689.208	85.8798	689.208	47.3372					1281.93	576.327	1281.93	242.22
689.877	70.5048	689.909	168.155	689.877	84.3928	689.877	47.0309					1282.54	589.214	1282.54	241.819
690.545	68.3346	690.577	166.33	690.545	83.1557	690.545	46.8015					1283.16	585.101	1283.16	247.341
691.212	68.5644	691.244	163.106	691.212	85.1688	691.212	47.7261					1283.78	579.988	1283.78	249.478
691.881	70.8941	691.913	166.482	691.881	80.9317	691.881	47.5736					1284.39	580.875	1284.39	248.77
692.548	70.0239	692.58	165.257	692.548	84.9447	692.548	46.8058					1285.01	602.763	1285.01	253.138
693.216	71.4537	693.248	162.433	693.216	84.7078	693.216	48.7303					1285.62	588.65	1285.62	255.198
693.883	72.2834	693.917	163.808	693.883	79.9707	693.883	47.2702					1286.24	591.536	1286.24	255.182
694.552	70.2132	694.584	167.384	694.552	85.2335	694.552	48.81					1286.85	629.424	1286.85	259.474
695.219	71.543	695.251	169.76	695.219	82.4965	695.219	48.5807					1287.47	624.311	1287.47	258.765
695.886	70.5727	695.918	162.935	695.886	84.5095	695.886	48.4282					1288.08	618.198	1288.08	261.056
696.553	71.2025	696.585	164.711	696.553	83.5225	696.553	46.3527					1288.7	606.085	1288.7	263.425
697.22	71.4323	697.254	161.287	697.22	80.0355	697.22	47.2772					1289.32	590.972	1289.32	269.177
697.889	71.062	697.921	166.062	697.889	83.7985	697.889	47.3555					1289.93	612.859	1289.93	268.699
698.555	71.7918	698.587	168.838	698.555	84.3115	698.555	46.3569					1290.55	619.746	1290.55	271.529
699.222	71.1216	699.254	168.414	699.222	81.5745	699.222	48.2815					1291.16	625.633	1291.16	272.051
699.889	71.0513	699.921	167.589	699.889	84.5872	699.889	47.7444					1291.78	620.52	1291.78	279.342
700.556	69.3811	700.588	165.965	700.556	82.3503	700.556	47.3612					1292.39	616.407	1292.39	279.557
701.222	72.7109	701.254	168.141	701.222	84.3632	701.222	48.9011					1293	613.294	1293	280.848
701.889	71.2406	701.923	171.916	701.889	83.3762	701.889	47.2871					1293.62	632.181	1293.62	284.678
702.557	73.5704	702.589	167.292	702.557	84.1393	702.557	48.1346					1294.24	632.068	1294.24	288.508
703.224	72.7002	703.256	173.068	703.224	85.9022	703.224	46.4438					1294.85	643.955	1294.85	288.568
703.89	72.5299	703.922	170.843	703.89	82.1653	703.89	47.4451					1295.46	624.843	1295.46	293.552
704.557	74.5597	704.588	173.619	704.557	82.928	704.557	47.1388					1296.08	655.73	1296.08	295.151
705.223	70.4895	705.255	169.595	705.223	84.441	705.223	47.1403					1296.69	646.617	1296.69	298.827
705.889	71.0193	705.921	169.37	705.889	80.204	705.889	48.2955					1297.31	659.504	1297.31	302.118
706.555	72.049	706.587	175.946	706.555	87.967	706.555	46.9892					1297.92	677.391	1297.92	302.102
707.221	72.5788	707.253	171.722	707.221	77.23	707.221	47.4522					1298.54	658.278	1298.54	308.316
707.888	72.7086	707.919	175.297	707.888	81.743	707.888	49.4536					1299.15	645.165	1299.15	309.992
708.554	72.7383	708.586	171.873	708.554	84.756	708.554	47.1473					1299.76	651.052	1299.76	314.283
709.22	74.7681	709.252	168.249	709.22	83.269	709.22	48.3795					1300.38	671.939	1300.38	319.19
709.886	72.4979	709.918	172.624	709.886	83.5318	709.886	49.1501					1300.99	683.826	1300.99	322.482
710.552	72.4276	710.583	165.4	710.552	85.2947	710.552	47.69					1301.6	658.713	1301.6	323.311
711.217	74.8574	711.249	169.976	711.217	83.8077	711.217	48.9222					1302.22	680.6	1302.22	333.295
711.881	76.0872	711.915	176.951	711.881	83.8208	711.881	48.9236					1302.83	677.487	1302.83	333.202
712.547	74.7169	712.579	171.727	712.547	86.0837	712.547	48.3096					1303.45	685.374	1303.45	334.492
713.213	73.8467	713.245	171.103	713.213	85.0968	713.213	47.6957					1304.06	688.261	1304.06	345.476
713.878	73.1765	713.91	174.478	713.878	82.3598	713.878	49.3894					1304.67	689.148	1304.67	346.614
714.544	73.2062	714.576	170.254	714.544	83.8727	714.544	48.9292					1305.29	700.035	1305.29	351.366
715.21	75.536	715.242	170.83	715.21	85.3855	715.21	50.0076					1305.9	706.923	1305.9	356.735
715.875	72.5658	715.907	175.805	715.875	83.8985	715.875	47.5475					1306.51	701.81	1306.51	359.18
716.539	75.3955	716.573	177.381	716.539	86.9115	716.539	48.7027					1307.13	714.697	1307.13	364.702
717.204	73.7253	717.236	173.757	717.204	86.9245	717.204	47.0119					1307.74	724.584	1307.74	370.532
717.869	73.6551	717.901	176.132	717.869	87.1875	717.869	48.3978					1308.35	752.471	1308.35	369.438
718.535	74.8848	718.567	175.308	718.535	83.9505	718.535	50.1685					1308.97	720.358	1308.97	382.345
719.2	76.2146	719.232	176.284	719.2	82.9635	719.2	48.2469					1309.58	743.245	1309.58	388.482
719.863	75.2444	719.895	179.059	719.863	86.4762	719.863	48.4021					1310.19	721.132	1310.19	390.928
720.529	73.6741	720.56	178.635	720.529	83.4892	720.529	48.4804					1310.81	762.019	1310.81	397.527
721.194	74.8039	721.226	174.211	721.194	82.5023	721.194	49.5588					1311.42	761.906	1311.42	404.664
721.857	74.4337	721.891	173.986	721.857	86.7652	721.857	48.4063					1312.03	771.793	1312.03	409.494
722.522	73.6634	722.554	177.962	722.522	85.7782	722.522	48.7923					1312.64	774.68	1312.64	418.939
723.187	72.8932	723.219	174.738	723.187	83.7913	723.187	50.0245					1313.26	775.567	1313.26	424.384
723.852	74.923	723.884	176.713	723.852	80.5542	723.852	49.1798					1313.87	777.454	1313.87	432.291
724.515	75.9527	724.546	173.489	724.515	84.5673	724.515	47.9504					1314.48	819.341	1314.48	440.967
725.179	76.6825	725.211	178.865	725.179	85.08	725.179	49.9519					1315.09	810.228	1315.09	447.796
725.842	76.2123	725.876	178.64	725.842	83.093	725.842	49.7994					1315.71	826.116	1315.71	454.549
726.507	75.5421	726.539	180.416	726.507	84.856	726.507	47.9546					1316.32	832.003	1316.32	454.456
727.172	76.3718	727.204	173.592	727.172	84.869	727.172	50.4176					1316.93	823.89	1316.93	467.517
727.834	76.4016	727.866	181.167	727.834	85.382	727.834	48.4959					1317.54	854.777	1317.54	478.808
728.499	74.9314	728.531	177.343	728.499	86.645	728.499	49.6512					1318.15	876.664	1318.15	488.022
729.161	75.0611	729.195	180.318	729.161	77.158	729.161	49.4218					1318.77	854.551	1318.77	495.622
729.826	75.5909	729.858	181.694	729.826	81.921	729.826	48.1925					1319.38	877.438	1319.38	500.682
730.49	75.4207	730.522	175.27	730.49	84.9338	730.49	50.9631					1319.99	868.325	1319.99	511.819
731.153	78.7504	731.185	178.045	731.153	85.9467	731.153	48.1953					1320.6	894.212	1320.6	526.034
731.817	74.8802	731.849	179.021	731.817	81.2097	731.817	48.7351					1321.21	890.099	1321.21	531.709
732.48	76.11	732.511	182.597	732.48	82.2228	732.48	50.275					1321.83	913.986	1321.83	544.77
733.144	75.1397	733.176	181.372	733.144	86.7357	733.144	49.8918					1322.44	919.873	1322.44	553.831
733.806	76.3695	733.838	182.348	733.806	84.4988	733.806	51.2009					1323.05	942.76	1323.05	566.353
734.47	76.8993	734.502	178.724	734.47	86.7618	734.47	50.4331					1323.66	940.647	1323.66	574.105
735.132	76.129	735.164	184.499	735.132	86.7747	735.132	50.3576					1324.27	961.534	1324.27	587.551
735.794	79.6588	735.828	183.675	735.794	82.7875	735.794	48.4359					1324.88	981.421	1324.88	601.919
736.458	75.5886	736.49	180.051	736.458	85.8005	736.458	48.0527					1325.49	989.309	1325.49	612.672
737.12	78.0183	737.152	177.226	737.12	83.8135	737.12	49.1311					1326.1	988.195	1326.1	619.502
737.784	78.6481	737.816	184.402	737.784	82.8265	737.784	49.4402					1326.71	998.083	1326.71	633.024
738.446	78.8779	738.478	182.778	738.446	87.8395	738.446	49.8261					1327.33	1037.97	1327.33	644.545
739.108	78.5076	739.142	184.353	739.108	86.3525	739.108	49.3661					1327.94	1030.86	1327.94	654.683
739.772	77.2374	739.804	180.929	739.772	83.1155	739.772	48.9828					1328.55	1020.74	1328.55	669.898
740.434	77.5672	740.465	185.505	740.434	83.6282	740.434	50.1381					1329.16	1084.63	1329.16	678.419
741.095	75.7969	741.129	184.08	741.095	85.6412	741.095	50.3703					1329.77	1078.52	1329.77	699.865
741.759	78.4267	741.791	186.056	741.759	79.9043	741.759	50.064					1330.38	1058.41	1330.38	709.772
742.42	76.9565	742.452	180.832	742.42	82.4172	742.42	49.7577					1330.99	1089.29	1330.99	720.755
743.082	78.0862	743.116	183.207	743.082	85.6803	743.082	50.2207					1331.6	1106.18	1331.6	733.431
743.745	76.516	743.777	183.383	743.745	85.6933	743.745	50.9913					1332.21	1121.07	1332.21	741.107
744.407	76.3881	744.439	187.162	744.407	88.1933	744.407	49.5459					1332.82	1142.95	1332.82	756.168
745.068	77.982	745.1	184.15	745.068	86.7108	745.068	50.8088					1333.43	1156.84	1333.43	768.074
745.73	79.0252	745.763	185.496	745.73	85.9993	745.73	50.495					1334.04	1184.73	1334.04	790.6
746.393	76.6233	746.425	183.823	746.393	83.1033	746.393	48.7739					1334.65	1186.61	1334.65	794.269
747.054	78.7424	747.086	185.608	747.054	83.6418	747.054	49.646					1335.26	1199.5	1335.26	810.1
747.715	76.3117	747.747	189.651	747.715	87.5978	747.715	49.2907					1335.87	1220.39	1335.87	819.931
748.376	78.521	748.408	185.359	748.376	83.615	748.376	50.1706					1336.48	1209.28	1336.48	839.223
749.038	79.7792	749.071	187.789	749.038	86.8132	749.038	51.2294					1337.09	1233.16	1337.09	846.131
749.701	76.5714	749.732	185.594	749.701	85.5272	749.701	50.1864					1337.7	1248.19	1337.7	860.869
750.362	80.1788	750.393	188.711	750.362	86.3203	750.362	47.918					1338.31	1269.14	1338.31	868.177
751.023	79.4177	751.054	190.105	751.023	85.3388	751.023	49.8385					1338.92	1277.06	1338.92	880.877
751.684	79.3756	751.715	191.395	751.684	84.7652	751.684	49.774					1339.53	1263.72	1339.53	896.723
752.344	79.9307	752.376	192.293	752.344	87.345	752.344	49.1592					1340.14	1276.93	1340.14	899.838
753.005	78.3878	753.037	188.686	753.005	85.8907	753.005	48.6962					1340.75	1292.89	1340.75	906.954
753.666	76.6171	753.698	182.028	753.666	84.1833	753.666	50.0258					1341.36	1298.66	1341.36	923.623
754.327	80.0843	754.36	192.505	754.327	83.1428	754.327	48.9613					1341.97	1300.42	1341.97	923.408
754.987	78.1548	755.021	192.272	754.987	85.3685	754.987	48.8089					1342.58	1303.62	1342.58	930.554
755.65	79.3488	755.682	189.684	755.65	82.691	755.65	48.8055					1343.19	1323.29	1343.19	942.992
756.31	77.928	756.342	189.291	756.31	85.1577	756.31	49.2555					1343.8	1325.79	1343.8	947.485
756.971	78.8819	757.003	190.845	756.971	82.1655	756.971	50.062					1344.41	1306.44	1344.41	956.146
757.631	79.675	757.663	190.021	757.631	84.505	757.631	49.2167					1345.02	1339.3	1345.02	956.3
758.292	79.3333	758.324	196.311	758.292	86.8282	758.292	47.9759					1345.63	1309.67	1345.63	960.277
758.952	80.5141	758.984	196.419	758.952	85.6593	758.952	48.5386					1346.23	1336.77	1346.23	961.462
759.613	79.9328	759.644	191.94	759.613	87.6907	759.613	50.8117					1346.84	1318.45	1346.84	966.562
760.271	78.8811	760.305	195.847	760.271	83.479	760.271	48.7392					1347.45	1321.37	1347.45	961.869
760.931	81.2193	760.965	190.64	760.931	86.0198	760.931	49.2329					1348.06	1334.2	1348.06	962.515
761.591	81.3584	761.623	196.648	761.591	86.4693	761.591	49.1418					1348.67	1318.63	1348.67	961.123
762.251	81.3719	762.283	197.066	762.251	83.8383	762.251	48.8601					1349.28	1327.76	1349.28	967.062
762.912	81.1263	762.943	196.634	762.912	85.8055	762.912	49.5808					1349.89	1313.22	1349.89	966.731
763.572	81.1582	763.603	197.638	763.572	86.8932	763.572	49.7474					1350.5	1338.17	1350.5	960.508
764.232	82.7797	764.263	199.835	764.232	88.167	764.232	49.4368					1351.1	1314.04	1351.1	950.585
764.892	83.5575	764.923	201.688	764.892	86.3775	764.892	49.4192					1351.71	1310.95	1351.71	953.354
765.551	85.0027	765.583	200.852	765.551	85.156	765.551	48.5598					1352.32	1291.64	1352.32	946.392
766.209	84.5997	766.243	200.84	766.209	83.8713	766.209	48.1518					1352.93	1305.07	1352.93	943.754
766.869	82.9226	766.901	199.224	766.869	83.734	766.869	50.0162					1353.54	1279.8	1353.54	931.046
767.529	83.7863	767.56	206.924	767.529	84.098	767.529	49.8284					1354.15	1258.63	1354.15	917.923
768.189	84.2684	768.22	204.462	768.189	83.7995	768.189	47.633					1354.75	1269.65	1354.75	918.092
768.848	85.5094	768.88	210.286	768.848	86.8222	768.848	49.0185					1355.36	1270.81	1355.36	913.015
769.506	87.1388	769.539	205.838	769.506	84.739	769.506	48.6551					1355.97	1277.1	1355.97	900.462
770.165	85.4352	770.197	211.106	770.165	80.6527	770.165	48.8312					1356.58	1283.24	1356.58	894.308
770.825	86.4956	770.857	214.018	770.825	84.0405	770.825	49.5215					1357.18	1243.93	1357.18	883.1
771.484	86.3442	771.516	213.94	771.484	86.092	771.484	47.809					1357.79	1232.5	1357.79	873.7
772.142	86.4414	772.175	211.856	772.142	86.0415	772.142	49.4825					1358.4	1239.07	1358.4	859.954
772.801	87.4852	772.833	216.744	772.801	84.8137	772.801	48.5631					1359.01	1223.74	1359.01	844.577
773.46	88.2425	773.492	219.338	773.46	83.2648	773.46	48.4778					1359.62	1222.84	1359.62	834.885
774.118	87.799	774.151	217.486	774.118	86.9805	774.118	48.7065					1360.22	1202.78	1360.22	819.769
774.777	89.392	774.809	220.13	774.777	84.1158	774.777	47.8262					1360.83	1197.44	1360.83	813.646
775.436	89.5427	775.468	224.792	775.436	83.9693	775.436	48.7388					1361.44	1184.92	1361.44	798.254
776.093	89.4245	776.127	222.224	776.093	86.471	776.093	48.9128					1362.04	1176.5	1362.04	787.223
776.752	89.8108	776.784	223.126	776.752	85.215	776.752	48.8895					1362.65	1159.3	1362.65	772.5
777.411	91.473	777.443	225.282	777.411	84.7138	777.411	48.826					1363.26	1144.93	1363.26	762.398
778.068	90.9861	778.1	227.084	778.068	84.7135	778.068	49.9513					1363.87	1137.83	1363.87	751.97
778.727	90.7562	778.759	226.196	778.727	85.7765	778.727	49.159					1364.47	1144.79	1364.47	733.948
779.384	92.1529	779.418	226.946	779.384	86.2712	779.384	48.0747					1365.08	1115.14	1365.08	724.791
780.043	93.342	780.075	222.844	780.043	84.788	780.043	49.7712					1365.69	1110.35	1365.69	710.832
780.702	93.1024	780.733	229.756	780.702	86.0738	780.702	48.3245					1366.29	1098.69	1366.29	695.206
781.359	93.871	781.39	230.838	781.359	82.6282	781.359	48.3617					1366.9	1082.37	1366.9	687.305
782.017	93.4176	782.049	227.81	782.017	85.853	782.017	48.3014					1367.51	1067.75	1367.51	670.638
782.674	94.4252	782.706	229.572	782.674	85.0893	782.674	48.5676					1368.11	1055.65	1368.11	656.842
783.332	94.5549	783.364	230.982	783.332	86.126	783.332	47.8165					1368.72	1060.27	1368.72	644.878
783.989	95.2256	784.021	231.442	783.989	85.6515	783.989	48.8673					1369.32	1043.58	1369.32	633.331
784.648	95.3159	784.679	226.498	784.648	85.6695	784.648	48.6662					1369.93	1033.71	1369.93	618.428
785.304	95.2395	785.336	229.058	785.304	81.4825	785.304	48.3117					1370.54	1045.81	1370.54	606.149
785.96	96.0259	785.994	227.938	785.96	84.271	785.96	48.4679					1371.14	1012.63	1371.14	595.627
786.619	97.8751	786.65	231.138	786.619	86.1993	786.619	49.709					1371.75	989.668	1371.75	582.365
787.275	98.5063	787.307	234.568	787.275	85.0895	787.275	49.3403					1372.35	996.134	1372.35	574.02
787.933	99.3975	787.965	233.996	787.933	86.241	787.933	48.3826					1372.96	997.835	1372.96	562.417
788.59	99.3661	788.621	232.164	788.59	84.8148	788.59	48.1619					1373.57	985.383	1373.57	548.469
789.246	101.754	789.279	236.942	789.246	84.7725	789.246	48.026					1374.17	973.321	1374.17	540.21
789.904	101.823	789.935	237.766	789.904	85.829	789.904	48.1212					1374.78	951.509	1374.78	530.226
790.56	101.49	790.592	238.492	790.56	87.0422	790.56	48.0451					1375.38	941.868	1375.38	521.04
791.216	102.012	791.25	238.722	791.216	86.5185	791.216	47.875					1375.99	938.208	1375.99	513.031
791.874	103.887	791.906	240.848	791.874	85.6893	791.874	48.071					1376.59	930.621	1376.59	500.455
792.53	105.257	792.562	243.986	792.53	85.8745	792.53	48.4111					1377.2	923.207	1377.2	488.746
793.186	105.324	793.219	243.982	793.186	84.4105	793.186	48.5731					1377.81	932.67	1377.81	481.712
793.844	105.977	793.875	244.69	793.844	83.9988	793.844	48.4341					1378.41	923.614	1378.41	469.519
794.499	109.405	794.531	244.43	794.499	85.758	794.499	48.7566					1379.02	908.5	1379.02	461.362
795.155	111.485	795.187	250.716	795.155	84.7272	795.155	49.0588					1379.62	896.402	1379.62	455.022
795.811	110.831	795.844	255.91	795.811	87.339	795.811	48.8642					1380.23	890.814	1380.23	443.338
796.469	112.218	796.5	254.702	796.469	87.0713	796.469	49.5072					1380.83	860.992	1380.83	436.356
797.124	115.76	797.156	258.112	797.124	84.8757	797.124	50.4395					1381.44	866.938	1381.44	426.607
797.78	121.076	797.811	261.294	797.78	85.6278	797.78	50.5202					1382.04	864.31	1382.04	420.438
798.435	122.637	798.467	271.132	798.435	82.9603	798.435	48.6465					1382.65	862.962	1382.65	411.165
799.091	126.315	799.124	272.626	799.091	85.6665	799.091	47.3242					1383.25	865.811	1383.25	404.095
799.748	127.617	799.78	274.858	799.748	84.4395	799.748	48.7461					1383.86	840.061	1383.86	394.247
800.403	132.416	800.435	275.444	800.403	84.1513	800.403	49.6341					1384.46	853.893	1384.46	387.933
801.059	134.896	801.09	285.784	801.059	86.1342	801.059	48.8231					1385.07	850.942	1385.07	381.172
801.714	139.02	801.746	286.126	801.714	86.6065	801.714	50.9302					1385.67	828.589	1385.67	375.341
802.369	141.345	802.401	293.556	802.369	82.683	802.369	48.2285					1386.28	810.09	1386.28	371.735
803.024	148.168	803.056	306.308	803.024	86.4597	803.024	49.4779					1386.88	821.103	1386.88	365.818
803.68	156.227	803.711	306.748	803.68	85.9982	803.68	48.0776					1387.48	827.887	1387.48	357.221
804.335	159.818	804.366	319.604	804.335	86.6335	804.335	49.0965					1388.09	809.665	1388.09	349.478
804.99	161.087	805.023	322.978	804.99	85.835	804.99	50.4332					1388.69	812.952	1388.69	344.708
805.645	168.231	805.678	330.198	805.645	82.0752	805.645	49.9547					1389.3	820.161	1389.3	337.339
806.3	174.761	806.333	341.7	806.3	88.1232	806.3	50.3331					1389.9	803.347	1389.9	329.816
806.956	187.5	806.988	348.658	806.956	85.8425	806.956	49.8424					1390.5	798.898	1390.5	325.004
807.611	194.183	807.643	361.414	807.611	88.6705	807.611	50.0851					1391.11	793.161	1391.11	318.779
808.264	202.042	808.298	368.058	808.264	84.0577	808.264	48.7543					1391.71	782.527	1391.71	313.072
808.919	211.556	808.952	381.458	808.919	89.8063	808.919	48.3768					1392.32	786.744	1392.32	310.091
809.574	220.044	809.607	392.346	809.574	91.0277	809.574	48.9963					1392.92	778.333	1392.92	305.781
810.228	230.707	810.262	401.05	810.228	85.851	810.228	49.6167					1393.53	761.269	1393.53	300.274
810.883	243.91	810.914	419.042	810.883	87.876	810.883	49.9031					1394.13	764.509	1394.13	295.535
811.029	247.316	811.029	422.53	811.029	88.8225	811.029	49.9592					1394.73	776.355	1394.73	290.412
811.697	259.33	811.697	441.916	811.697	92.0773	811.697	51.6859					1395.34	785.281	1395.34	286.318
812.365	266.344	812.365	458.902	812.365	86.0823	812.365	48.4126					1395.94	773.466	1395.94	280.642
813.032	287.258	813.032	477.086	813.032	88.587	813.032	47.2932					1396.54	750.778	1396.54	278.478
813.7	299.172	813.7	498.472	813.7	86.3418	813.7	51.2507					1397.14	766.804	1397.14	276.39
814.366	311.686	814.366	514.858	814.366	90.5965	814.366	50.9775					1397.75	742.464	1397.75	268.698
815.034	324.7	815.034	533.444	815.034	87.3512	815.034	49.3965					1398.22	719.849	1398.22	263.499
815.702	343.614	815.702	559.43	815.702	84.856	815.702	48.5848					1398.83	749.778	1398.83	263.239
816.368	355.728	816.368	580.614	816.368	90.611	816.368	50.0808					1399.45	733.708	1399.45	261.286
817.036	370.542	817.036	594	817.036	89.6158	817.036	48.1921					1400.06	757.637	1400.06	257.18
817.702	383.956	817.702	616.386	817.702	87.6205	817.702	49.6881					1400.68	742.567	1400.68	251.996
818.37	398.07	818.37	637.572	818.37	90.6252	818.37	50.184					1401.3	713.496	1401.3	246.735
819.036	413.684	819.036	647.956	819.036	82.63	819.036	48.3723					1401.91	733.425	1401.91	249.629
819.703	417.598	819.703	672.742	819.703	86.1347	819.703	49.9452					1402.53	727.355	1402.53	242.522
820.369	430.512	820.369	676.328	820.369	88.1398	820.369	49.5181					1403.14	733.284	1403.14	241.415
821.037	434.926	821.037	691.114	821.037	90.6445	821.037	49.9372					1403.76	748.214	1403.76	238.232
821.702	440.04	821.702	682.1	821.702	89.1492	821.702	50.2023					1404.37	743.143	1404.37	237.279
822.37	442.754	822.37	690.484	822.37	88.654	822.37	49.3906					1404.99	729.072	1404.99	233.404
823.036	441.468	823.036	678.27	823.036	90.9087	823.036	47.8866					1405.6	734.002	1405.6	228.451
823.703	430.382	823.703	667.656	823.703	87.9135	823.703	50.9979					1406.22	713.931	1406.22	228.959
824.368	426.296	824.368	663.642	824.368	90.1683	824.368	50.5709					1406.83	710.861	1406.83	226.084
825.034	421.41	825.034	635.628	825.034	88.1732	825.034	52.2207					1407.45	688.79	1407.45	222.285
825.701	406.124	825.701	613.412	825.701	94.678	825.701	51.332					1408.06	721.719	1408.06	221.562
826.366	390.138	826.366	595.398	826.366	91.6827	826.366	50.6741					1408.68	722.649	1408.68	217.61
827.034	377.952	827.034	572.184	827.034	89.6875	827.034	50.0932					1409.29	726.578	1409.29	219.657
827.699	359.466	827.699	551.77	827.699	88.1923	827.699	50.1276					1409.91	704.508	1409.91	212.858
828.364	345.78	828.364	528.954	828.364	85.697	828.364	50.0082					1410.52	708.437	1410.52	213.982
829.031	326.994	829.031	500.34	829.031	93.952	829.031	50.8118					1411.14	702.366	1411.14	210.875
829.696	309.808	829.696	495.126	829.696	89.7067	829.696	51.4617					1411.75	696.296	1411.75	209.077
830.361	295.822	830.361	462.912	830.361	91.2115	830.361	50.0345					1412.36	690.225	1412.36	208.97
831.028	275.736	831.028	451.698	831.028	90.4663	831.028	52.2998					1412.98	694.155	1412.98	207.094
831.693	263.35	831.693	425.082	831.693	86.221	831.693	51.2572					1413.59	718.084	1413.59	204.988
832.358	250.164	832.358	413.668	832.358	87.4758	832.358	50.5994					1414.21	687.013	1414.21	202.342
833.023	240.378	833.023	393.454	833.023	87.7308	833.023	50.3261					1414.82	689.943	1414.82	202.621
833.689	224.092	833.689	380.24	833.689	91.4855	833.689	51.3605					1415.44	694.872	1415.44	201.206
834.354	214.406	834.354	374.026	834.354	86.7403	834.354	51.1642					1416.05	665.802	1416.05	196.868
835.019	201.82	835.019	355.61	835.019	89.995	835.019	51.3525					1416.66	691.731	1416.66	196.224
835.683	191.534	835.683	347.196	835.683	89.2498	835.683	52.4639					1417.28	696.66	1417.28	196.502
836.348	184.748	836.348	335.382	836.348	87.2545	836.348	51.1906					1417.89	686.59	1417.89	195.472
837.014	173.862	837.014	331.368	837.014	87.7595	837.014	50.9942					1418.5	689.519	1418.5	195.442
837.679	164.576	837.679	323.152	837.679	89.2643	837.679	49.4133					1419.12	669.448	1419.12	194.258
838.343	157.99	838.343	318.938	838.343	87.519	838.343	51.5247					1419.73	676.378	1419.73	189.306
839.007	148.604	839.007	311.324	839.007	87.5238	839.007	50.7129					1420.34	651.307	1420.34	187.892
839.672	143.418	839.672	303.31	839.672	85.7785	839.672	50.5166					1420.96	697.237	1420.96	188.015
840.336	144.032	840.336	294.296	840.336	91.2832	840.336	51.551					1421.57	697.166	1421.57	189.602
841.002	134.745	841.002	289.88	841.002	88.7883	841.002	51.2009					1422.18	671.096	1422.18	186.648
841.666	128.659	841.666	286.066	841.666	91.543	841.666	51.6199					1422.8	671.025	1422.8	186.157
842.33	124.373	842.33	280.452	842.33	92.2977	842.33	50.1928					1423.41	683.954	1423.41	185.82
842.994	120.787	842.994	282.238	842.994	88.8025	842.994	50.6118					1424.02	670.884	1424.02	185.559
843.658	116.801	843.658	272.024	843.658	88.3072	843.658	50.8001					1424.64	684.813	1424.64	183.145
844.322	113.615	844.322	271.608	844.322	86.812	844.322	51.2191					1425.25	683.742	1425.25	185.115
844.986	111.229	844.986	277.194	844.986	88.317	844.986	52.4844					1425.86	676.672	1425.86	183.624
845.65	106.143	845.65	267.98	845.65	89.3217	845.65	52.8265					1426.48	671.601	1426.48	179.825
846.314	104.157	846.314	270.566	846.314	89.8265	846.314	50.4763					1427.09	676.531	1427.09	179.488
846.978	99.3713	846.978	272.95	846.978	80.8312	846.978	49.9722					1427.7	664.46	1427.7	177.381
847.641	97.3853	847.641	268.936	847.641	86.336	847.641	51.699					1428.31	670.39	1428.31	176.505
848.305	95.7993	848.305	270.322	848.305	86.5907	848.305	49.195					1428.93	667.319	1428.93	176.783
848.969	94.0133	848.969	268.908	848.969	91.8457	848.969	51.2294					1429.54	698.248	1429.54	176.446
849.632	91.5273	849.632	266.694	849.632	91.1005	849.632	50.8023					1430.15	668.178	1430.15	174.57
850.296	88.3412	850.296	268.278	850.296	85.3552	850.296	50.9136					1430.76	690.107	1430.76	174.54
850.959	87.2552	850.959	264.864	850.959	85.86	850.959	51.025					1431.38	646.036	1431.38	175.818
851.623	82.1692	851.623	264.05	851.623	81.8648	851.623	50.7518					1431.99	666.966	1431.99	173.019
852.286	83.2832	852.286	265.636	852.286	87.8695	852.286	51.4785					1432.6	629.895	1432.6	175.374
852.949	79.4972	852.949	260.422	852.949	83.8743	852.949	51.5898					1433.21	674.825	1433.21	174.114
853.613	79.1111	853.613	258.406	853.613	89.8792	853.613	51.855					1433.82	670.754	1433.82	174.622
854.276	77.6251	854.276	257.792	854.276	88.884	854.276	51.2741					1434.44	686.683	1434.44	172.132
854.937	77.6391	854.937	259.378	854.937	87.1388	854.937	51.847					1435.05	649.613	1435.05	173.178
855.6	76.7531	855.6	255.564	855.6	86.8935	855.6	51.8814					1435.66	649.542	1435.66	168.918
856.263	75.1671	856.263	248.15	856.263	90.6483	856.263	53.6082					1436.27	688.472	1436.27	172.273
856.926	71.4811	856.926	251.334	856.926	89.403	856.926	49.8733					1436.88	663.401	1436.88	170.628
857.589	70.995	857.589	246.32	857.589	83.908	857.589	50.6001					1437.49	655.331	1437.49	168.29
858.252	72.609	858.252	245.506	858.252	91.9128	858.252	53.5576					1438.11	659.26	1438.11	169.261
858.913	70.023	858.913	239.092	858.913	90.4175	858.913	52.6689					1438.72	665.189	1438.72	168.692
859.576	68.437	859.576	230.676	859.576	89.4223	859.576	50.9342					1439.33	688.119	1439.33	166.432
860.239	70.151	860.239	229.862	860.239	86.677	860.239	50.3531					1439.94	635.048	1439.94	167.787
860.901	66.7649	860.901	225.848	860.901	86.4317	860.901	50.8492					1440.55	664.977	1440.55	164.988
861.562	64.1789	861.562	225.434	861.562	88.6868	861.562	52.1144					1441.16	662.907	1441.16	165.728
862.225	62.6929	862.225	221.42	862.225	86.9415	862.225	50.4565					1441.77	664.836	1441.77	168.39
862.887	65.3069	862.887	220.204	862.887	88.9463	862.887	49.7217					1442.39	659.766	1442.39	168.437
863.55	63.5209	863.55	215.59	863.55	92.701	863.55	51.2176					1443	678.695	1443	165.869
864.21	63.5349	864.21	207.376	864.21	88.7057	864.21	50.4059					1443.61	646.624	1443.61	164.301
864.873	61.8488	864.873	208.962	864.873	87.7105	864.873	49.3635					1444.22	668.554	1444.22	165.041
865.535	59.8628	865.535	203.948	865.535	86.4655	865.535	49.3978					1444.83	666.483	1444.83	165.088
866.196	59.2768	866.196	204.732	866.196	86.4702	866.196	49.8169					1445.44	648.413	1445.44	167.442
866.858	60.4908	866.858	201.518	866.858	87.225	866.858	51.0821					1446.05	660.342	1446.05	162.952
867.52	58.8048	867.52	196.104	867.52	86.2297	867.52	51.0396					1446.66	646.271	1446.66	163.46
868.18	58.5187	868.18	193.289	868.18	84.4845	868.18	49.7664					1447.27	654.201	1447.27	166.968
868.843	57.2327	868.843	194.075	868.843	87.4892	868.843	48.6469					1447.88	657.13	1447.88	159.939
869.505	57.9467	869.505	189.66	869.505	84.9942	869.505	47.066					1448.49	670.06	1448.49	160.14
870.165	57.8607	870.165	187.846	870.165	85.499	870.165	49.3312					1449.11	666.989	1449.11	162.188
870.827	58.1747	870.827	185.432	870.827	89.5037	870.827	47.7502					1449.72	653.918	1449.72	158.158
871.487	55.7886	871.487	187.217	871.487	84.0085	871.487	49.2462					1450.32	671.848	1450.32	161.282
872.149	55.7026	872.149	185.603	872.149	87.2632	872.149	46.8191					1450.94	654.777	1450.94	160.483
872.809	54.3166	872.809	180.188	872.809	84.768	872.809	46.392					1451.55	653.707	1451.55	159.299
873.47	57.2306	873.47	182.574	873.47	86.7728	873.47	46.1956					1452.16	653.636	1452.16	160.269
874.132	55.5446	874.132	176.759	874.132	86.2777	874.132	46.307					1452.77	631.565	1452.77	158.702
874.792	55.8586	874.792	174.745	874.792	86.5325	874.792	47.803					1453.38	644.495	1453.38	162.056
875.453	54.2725	875.453	178.131	875.453	85.2873	875.453	46.2989					1453.99	641.424	1453.99	158.796
876.113	50.2865	876.113	177.316	876.113	78.042	876.113	46.4872					1454.59	646.354	1454.59	162.612
876.775	53.9005	876.775	176.702	876.775	84.7968	876.775	45.2908					1455.21	645.283	1455.21	159.352
877.434	52.8145	877.434	168.687	877.434	81.5515	877.434	47.7099					1455.82	659.212	1455.82	159.092
878.094	54.3285	878.094	172.273	878.094	82.3065	878.094	47.3598					1456.42	661.142	1456.42	160.754
878.755	51.9424	878.755	167.259	878.755	87.8113	878.755	46.7788					1457.03	654.071	1457.03	161.263
879.415	53.5564	879.415	163.244	879.415	82.816	879.415	47.1979					1457.64	641.001	1457.64	161.387
880.076	52.9704	880.076	170.03	880.076	81.0708	880.076	47.0015					1458.25	658.93	1458.25	157.28
880.735	52.8844	880.735	169.615	880.735	83.8255	880.735	46.7282					1458.86	659.859	1458.86	159.174
881.396	52.8984	881.396	165.401	881.396	80.0803	881.396	45.6858					1459.47	640.789	1459.47	161.605
882.056	50.4123	882.056	163.786	882.056	79.8353	882.056	45.7971					1460.08	645.718	1460.08	160.498
882.715	52.5263	882.715	168.772	882.715	82.34	882.715	46.6008					1460.69	656.648	1460.69	164.085
883.376	51.3403	883.376	165.558	883.376	85.5948	883.376	45.8659					1461.3	644.577	1461.3	160.516
884.035	51.6543	884.035	165.743	884.035	84.8495	884.035	46.1311					1461.91	638.506	1461.91	158.794
884.694	50.9683	884.694	160.129	884.694	80.8542	884.694	46.0887					1462.52	656.436	1462.52	158.38
885.355	50.0823	885.355	161.314	885.355	81.359	885.355	47.1231					1463.13	634.365	1463.13	159.35
886.014	52.3962	886.014	163.9	886.014	82.364	886.014	44.9268					1463.73	631.295	1463.73	160.705
886.673	49.5102	886.673	156.485	886.673	81.6188	886.673	45.4996					1464.34	648.224	1464.34	159.214
887.333	50.9242	887.333	166.071	887.333	80.6235	887.333	44.6879					1464.95	648.153	1464.95	160.261
887.992	50.9382	887.992	158.857	887.992	81.1282	887.992	46.6455					1465.56	650.083	1465.56	158.078
888.651	50.6522	888.651	159.242	888.651	80.383	888.651	45.1414					1466.17	655.012	1466.17	157.894
889.31	50.3661	889.31	158.428	889.31	82.3877	889.31	45.4066					1466.78	641.942	1466.78	158.71
889.97	51.5801	889.97	155.213	889.97	76.1428	889.97	44.6718					1467.39	646.871	1467.39	160.45
890.629	51.0941	890.629	159.199	890.629	80.1475	890.629	47.3985					1468	653.8	1468	157.189
891.287	49.8081	891.287	155.184	891.287	79.1522	891.287	47.2022					1468.6	655.73	1468.6	157.468
891.946	50.7221	891.946	152.37	891.946	78.157	891.946	46.7751					1469.21	643.659	1469.21	161.438
892.604	52.0361	892.604	157.756	892.604	80.4117	892.604	46.2711					1469.82	636.589	1469.82	157.485
893.265	48.95	893.265	157.141	893.265	80.6665	893.265	45.9209					1470.43	621.518	1470.43	161.917
893.923	50.264	893.923	155.727	893.923	79.1715	893.923	47.1861					1471.04	629.447	1471.04	158.579
894.581	49.178	894.581	160.112	894.581	81.4262	894.581	46.6821					1471.64	633.377	1471.64	161.242
895.239	48.592	895.239	153.298	895.239	81.181	895.239	44.4857					1472.25	645.306	1472.25	164.289
895.898	49.106	895.898	154.683	895.898	78.1857	895.898	45.1355					1472.86	632.236	1472.86	160.49
896.556	48.5199	896.556	156.869	896.556	81.1905	896.556	46.3238					1473.47	643.165	1473.47	161.461
897.214	48.7339	897.214	150.255	897.214	79.9453	897.214	46.3582					1474.08	645.094	1474.08	160.431
897.874	49.4479	897.874	153.44	897.874	80.7002	897.874	46.6235					1474.68	645.024	1474.68	157.785
898.532	50.0619	898.532	152.226	898.532	81.705	898.532	45.7348					1475.29	638.953	1475.29	161.295
899.19	50.5759	899.19	154.611	899.19	79.4597	899.19	45.3077					1475.9	646.883	1475.9	159.572
899.848	49.9898	899.848	155.597	899.848	78.9645	899.848	47.2652					1476.51	636.812	1476.51	160.081
900.506	48.7038	900.506	148.582	900.506	76.7193	900.506	45.6073					1477.11	642.741	1477.11	161.59
901.163	49.2178	901.163	154.768	901.163	75.974	901.163	47.0264					1477.72	640.671	1477.72	160.483
901.821	47.2318	901.821	155.954	901.821	81.479	901.821	48.3685					1478.33	638.6	1478.33	159.531
902.479	49.2458	902.479	152.339	902.479	73.9838	902.479	47.6337					1478.93	646.53	1478.93	160.885
903.136	46.4598	903.136	153.725	903.136	78.2385	903.136	48.5911					1479.54	633.459	1479.54	162.086
903.794	46.3737	903.794	153.71	903.794	77.4933	903.794	48.0872					1480.15	644.388	1480.15	164.365
904.452	48.3877	904.452	150.696	904.452	80.498	904.452	47.0447					1480.76	644.318	1480.76	160.95
905.109	47.1017	905.109	150.681	905.109	79.7528	905.109	46.3868					1481.36	649.247	1481.36	161.766
905.767	46.5157	905.767	151.267	905.767	73.5075	905.767	47.2674					1481.97	658.177	1481.97	160.891
906.424	47.9297	906.424	157.853	906.424	73.7625	906.424	48.2249					1482.58	645.106	1482.58	164.861
907.081	44.8436	907.081	144.638	907.081	76.0173	907.081	47.0285					1483.18	634.035	1483.18	159.755
907.739	45.7576	907.739	149.624	907.739	77.022	907.739	46.4476					1483.79	621.965	1483.79	163.571
908.394	46.5716	908.394	151.409	908.394	78.2768	908.394	47.6358					1484.4	643.894	1484.4	162.695
909.051	47.4856	909.051	149.195	909.051	75.7815	909.051	46.6703					1485	632.824	1485	161.588
909.708	47.1996	909.708	149.786	909.708	75.828	909.708	45.7308					1485.61	657.753	1485.61	163.789
910.366	45.6137	910.366	151.377	910.366	76.6243	910.366	49.176					1486.22	641.682	1486.22	162.914
911.023	44.8277	911.023	143.768	911.023	80.9205	911.023	47.0058					1486.82	645.612	1486.82	160.499
911.68	45.7418	911.68	143.559	911.68	74.967	911.68	49.4509					1487.43	653.541	1487.43	164.854
912.337	44.4558	912.337	145.951	912.337	78.7632	912.337	48.5115					1488.04	621.471	1488.04	165.978
912.992	46.3698	912.992	144.542	912.992	76.5597	912.992	48.7259					1488.64	623.4	1488.64	161.795
913.649	44.9839	913.649	144.533	913.649	78.106	913.649	48.8632					1489.25	639.329	1489.25	163.226
914.305	43.7979	914.305	147.124	914.305	74.6522	914.305	50.693					1489.85	652.259	1489.85	164.274
914.962	46.412	914.962	143.915	914.962	77.1988	914.962	49.5997					1490.46	633.188	1490.46	162.782
915.619	44.926	915.619	141.506	915.619	72.245	915.619	48.4295					1491.07	654.118	1491.07	167.676
916.274	43.3401	916.274	138.697	916.274	71.7913	916.274	49.7977					1491.67	641.047	1491.67	165.723
916.93	43.5541	916.93	142.688	916.93	78.3377	916.93	51.6275					1492.28	630.976	1492.28	164.385
917.587	44.2681	917.587	141.679	917.587	77.884	917.587	50.3803					1492.88	622.906	1492.88	163.279
918.243	43.9822	918.243	145.671	918.243	76.4305	918.243	50.8255					1493.49	642.835	1493.49	167.788
918.898	45.1962	918.898	143.462	918.898	73.4767	918.898	50.4245					1494.09	628.765	1494.09	168.142
919.554	41.8103	919.554	145.053	919.554	78.773	919.554	51.4081					1494.7	644.694	1494.7	167.344
920.211	43.2243	920.211	144.244	920.211	73.0695	920.211	52.2379					1495.31	631.623	1495.31	168.929
920.865	42.1384	920.865	142.435	920.865	74.1158	920.865	51.2984					1495.91	648.553	1495.91	167.977
921.522	42.2524	921.522	144.426	921.522	75.662	921.522	52.3589					1496.52	643.482	1496.52	169.947
922.178	43.2664	922.178	146.217	922.178	78.7085	922.178	51.8041					1497.12	650.412	1497.12	167.763
922.832	41.9805	922.832	144.208	922.832	77.2548	922.832	52.5569					1497.73	640.341	1497.73	170.272
923.488	42.4945	923.488	141.799	923.488	75.551	923.488	51.3867					1498.33	641.27	1498.33	172.012
924.144	42.3086	924.144	146.591	924.144	76.3475	924.144	52.601					1498.94	665.2	1498.94	171.982
924.798	42.1226	924.798	138.782	924.798	73.8937	924.798	54.0461					1499.54	639.129	1499.54	174.568
925.455	43.1366	925.455	144.573	925.455	75.4403	925.455	53.1836					1500.15	614.059	1500.15	172.307
926.109	41.0507	926.109	147.364	926.109	75.2365	926.109	53.1672					1500.75	635.988	1500.75	171.892
926.764	41.5647	926.764	144.955	926.764	74.5327	926.764	53.9201					1501.36	648.917	1501.36	171.709
927.418	41.2788	927.418	142.946	927.418	74.8293	927.418	52.7499					1501.96	661.847	1501.96	174.91
928.074	41.0928	928.074	142.737	928.074	73.6255	928.074	54.195					1502.56	635.776	1502.56	173.881
928.728	40.2069	928.728	143.728	928.728	75.422	928.728	55.1017					1503.17	645.706	1503.17	175.62
929.384	41.9209	929.384	141.519	929.384	75.4682	929.384	53.1622					1503.78	646.635	1503.78	172.744
930.038	40.4349	930.038	144.111	930.038	72.2645	930.038	53.5305					1504.38	651.564	1504.38	176.484
930.693	41.449	930.693	143.502	930.693	76.311	930.693	54.9756					1504.98	649.494	1504.98	179.608
931.347	42.863	931.347	142.293	931.347	74.8572	931.347	54.6515					1505.59	656.423	1505.59	177.117
932.002	40.6771	932.002	138.684	932.002	78.1535	932.002	55.5582					1506.19	641.353	1506.19	176.933
932.656	42.6911	932.656	138.075	932.656	73.45	932.656	52.7726					1506.8	642.282	1506.8	179.134
933.311	40.6052	933.311	140.866	933.311	74.2463	933.311	53.2947					1507.4	631.211	1507.4	179.028
933.965	38.5192	933.965	138.657	933.965	69.0425	933.965	55.1245					1508	658.141	1508	183.536
934.62	40.6332	934.62	139.848	934.62	71.589	934.62	53.3388					1508.61	665.07	1508.61	180.506
935.273	40.9473	935.273	141.64	935.273	73.6352	935.273	55.6301					1509.21	664	1509.21	182.015
935.927	42.5613	935.927	139.831	935.927	75.9317	935.927	56.0752					1509.82	649.929	1509.82	185.985
936.582	40.7754	936.582	142.022	936.582	73.728	936.582	54.1358					1510.42	650.858	1510.42	183.11
937.235	39.5894	937.235	139.213	937.235	80.2742	937.235	55.1963					1511.02	638.788	1511.02	183.618
937.89	40.3035	937.89	140.204	937.89	76.8208	937.89	54.9492					1511.63	652.717	1511.63	184.973
938.543	40.9175	938.543	135.595	938.543	71.117	938.543	54.8558					1512.23	648.647	1512.23	188.559
939.196	39.1315	939.196	143.786	939.196	75.1633	939.196	55.5318					1512.84	644.576	1512.84	186.375
939.851	40.4456	939.851	138.777	939.851	75.7097	939.851	55.0538					1513.44	658.505	1513.44	186.192
940.504	38.2596	940.504	137.168	940.504	75.006	940.504	54.8067					1514.04	653.435	1514.04	188.316
941.157	40.4737	941.157	140.56	941.157	75.8025	941.157	57.6365					1514.65	652.364	1514.65	190.594
941.81	37.8877	941.81	135.151	941.81	76.3487	941.81	56.2355					1515.25	646.294	1515.25	191.257
942.465	40.3018	942.465	138.342	942.465	71.145	942.465	56.6806					1515.85	646.223	1515.85	194.458
943.118	41.0158	943.118	137.533	943.118	74.6915	943.118	55.8181					1516.45	630.152	1516.45	194.505
943.77	38.4298	943.77	140.724	943.77	77.4878	943.77	55.494					1517.06	660.082	1517.06	195.398
944.425	37.9439	944.425	136.715	944.425	72.784	944.425	56.9391					1517.66	668.011	1517.66	200.907
945.078	38.0579	945.078	137.706	945.078	72.3305	945.078	56.692					1518.26	648.941	1518.26	198.8
945.73	39.472	945.73	130.697	945.73	76.3768	945.73	58.0602					1518.87	665.87	1518.87	200.078
946.383	39.386	946.383	136.688	946.383	74.4232	946.383	57.2745					1519.47	649.799	1519.47	201.51
947.035	39.3001	947.035	135.68	947.035	75.4695	947.035	56.412					1520.07	667.729	1520.07	205.327
947.69	39.4141	947.69	137.271	947.69	70.5157	947.69	58.0879					1520.68	643.658	1520.68	204.451
948.342	39.1281	948.342	134.662	948.342	74.0623	948.342	56.5331					1521.28	675.588	1521.28	207.882
948.995	36.8422	948.995	135.453	948.995	75.3585	948.995	56.5167					1521.88	673.517	1521.88	203.392
949.647	37.6562	949.647	132.244	949.647	76.6548	949.647	56.8849					1522.48	633.446	1522.48	208.438
950.299	36.8703	950.299	134.235	950.299	73.7013	950.299	58.4839					1523.09	664.376	1523.09	208.793
950.951	35.6843	950.951	134.626	950.951	73.4975	950.951	58.1598					1523.69	685.305	1523.69	213.995
951.603	38.6984	951.603	136.617	951.603	74.2938	951.603	57.9127					1524.29	679.235	1524.29	211.811
952.255	37.3124	952.255	135.408	952.255	73.5902	952.255	57.2809					1524.89	670.164	1524.89	215.935
952.908	37.5264	952.908	134.8	952.908	75.8865	952.908	57.2645					1525.49	686.093	1525.49	218.444
953.562	38.8405	953.562	137.591	953.562	76.183	953.562	57.5558					1526.1	673.023	1526.1	221.337
954.214	35.3545	954.214	132.182	954.214	72.7292	954.214	58.3087					1526.7	661.952	1526.7	222.923
954.865	36.2686	954.865	137.373	954.865	73.0255	954.865	59.2923					1527.3	670.882	1527.3	223.585
955.517	36.4826	955.517	129.364	955.517	71.572	955.517	58.1221					1527.9	678.811	1527.9	223.094
956.169	37.1967	956.169	134.355	956.169	74.1183	956.169	59.3365					1528.5	675.74	1528.5	228.68
956.821	36.2107	956.821	131.746	956.821	71.6645	956.821	58.5508					1529.11	695.67	1529.11	227.727
957.473	37.6247	957.473	131.137	957.473	73.211	957.473	59.0729					1529.71	702.599	1529.71	237.39
958.124	37.9388	958.124	133.329	958.124	75.2572	958.124	58.518					1530.31	686.529	1530.31	238.129
958.776	37.3528	958.776	131.52	958.776	73.0537	958.776	58.5785					1530.91	691.458	1530.91	242.945
959.427	36.2669	959.427	133.311	959.427	77.1	959.427	58.716					1531.51	666.387	1531.51	240.839
960.079	37.8809	960.079	130.302	960.079	75.3962	960.079	60.0073					1532.11	682.317	1532.11	239.578
960.729	37.095	960.729	128.493	960.729	74.4428	960.729	59.6063					1532.72	690.246	1532.72	246.779
961.38	35.509	961.38	130.684	961.38	71.239	961.38	60.0515					1533.32	689.176	1533.32	248.596
962.031	36.223	962.031	133.275	962.031	74.2855	962.031	59.2659					1533.92	729.105	1533.92	252.566
962.683	37.3371	962.683	132.466	962.683	75.8317	962.683	59.3264					1534.52	713.034	1534.52	256.152
963.334	35.2511	963.334	128.857	963.334	72.628	963.334	59.0792					1535.12	673.964	1535.12	257.045
963.985	35.9652	963.985	132.049	963.985	74.9245	963.985	59.8321					1535.72	703.893	1535.72	261.862
964.637	36.5792	964.637	127.64	964.637	73.2207	964.637	60.8926					1536.32	703.823	1536.32	268.294
965.288	36.6932	965.288	132.031	965.288	73.767	965.288	59.6455					1536.93	702.752	1536.93	271.033
965.939	36.9073	965.939	126.022	965.939	73.0635	965.939	59.9368					1537.53	691.681	1537.53	275.388
966.588	35.4213	966.588	130.413	966.588	75.3598	966.588	59.9204					1538.13	705.611	1538.13	275.205
967.239	38.0354	967.239	132.004	967.239	71.406	967.239	59.5194					1538.73	752.54	1538.73	282.021
967.89	38.1494	967.89	126.395	967.89	70.7025	967.89	61.1952					1539.33	721.469	1539.33	288.915
968.541	37.6635	968.541	128.986	968.541	74.7488	968.541	59.4865					1539.93	729.399	1539.93	290.5
969.19	37.3775	969.19	130.777	969.19	75.2952	969.19	60.624					1540.53	726.328	1540.53	299.778
969.841	36.8915	969.841	128.769	969.841	78.0915	969.841	58.9922					1541.13	715.258	1541.13	301.364
970.491	38.2056	970.491	122.76	970.491	74.1377	970.491	60.8989					1541.73	729.187	1541.73	305.257
971.142	38.5196	971.142	130.351	971.142	75.6843	971.142	61.421					1542.33	754.117	1542.33	314.15
971.791	38.3337	971.791	130.742	971.791	70.7305	971.791	59.02					1542.93	739.046	1542.93	319.428
972.441	37.1477	972.441	131.733	972.441	75.2768	972.441	62.5421					1543.53	744.975	1543.53	322.168
973.092	37.9618	973.092	129.524	973.092	75.8233	973.092	62.2949					1544.13	779.905	1544.13	329.754
973.743	38.5758	973.743	131.115	973.743	75.1195	973.743	59.817					1544.73	746.834	1544.73	334.801
974.391	37.3898	974.391	130.706	974.391	74.666	974.391	62.5699					1545.33	762.764	1545.33	341.309
975.042	39.7039	975.042	133.897	975.042	75.4622	975.042	63.0919					1545.93	796.693	1545.93	346.357
975.692	40.0179	975.692	133.889	975.692	74.2585	975.692	61.3832					1546.53	750.622	1546.53	359.327
976.34	38.732	976.34	130.08	976.34	76.055	976.34	61.6745					1547.13	762.552	1547.13	364.143
976.991	39.546	976.991	131.471	976.991	74.6012	976.991	62.1197					1547.73	798.481	1547.73	371.96
977.639	38.8601	977.639	131.062	977.639	77.1475	977.639	61.5648					1548.33	778.411	1548.33	383.776
978.289	39.6741	978.289	131.453	978.289	78.694	978.289	62.0869					1548.93	770.34	1548.93	383.747
978.939	40.5881	978.939	132.644	978.939	79.2403	978.939	62.3781					1549.53	792.269	1549.53	400.332
979.588	40.4022	979.588	136.035	979.588	74.7867	979.588	62.2848					1550.13	806.199	1550.13	403.841
980.238	41.0162	980.238	131.026	980.238	78.333	980.238	63.0377					1550.73	828.128	1550.73	412.042
980.886	42.5303	980.886	132.818	980.886	70.8792	980.886	62.9444					1551.33	812.057	1551.33	423.858
981.536	42.8443	981.536	135.409	981.536	76.6757	981.536	62.4665					1551.93	803.987	1551.93	433.213
982.184	41.1584	982.184	132.6	982.184	75.972	982.184	62.4501					1552.53	835.916	1552.53	444.568
982.834	42.2724	982.834	135.791	982.834	77.0182	982.834	64.0491					1553.13	845.846	1553.13	460.923
983.482	44.3864	983.482	132.582	983.482	77.0648	983.482	63.6481					1553.73	837.775	1553.73	464.586
984.131	43.8005	984.131	141.773	984.131	77.611	984.131	63.0163					1554.33	809.704	1554.33	485.633
984.779	46.0145	984.779	138.164	984.779	73.9073	984.779	64.7691					1554.92	857.634	1554.92	491.449
985.429	46.9286	985.429	140.555	985.429	78.2037	985.429	63.522					1555.52	886.563	1555.52	505.497
986.076	48.0426	986.076	142.346	986.076	75.75	986.076	64.1979					1556.12	871.493	1556.12	515.698
986.726	50.2566	986.726	146.138	986.726	76.7965	986.726	63.1815					1556.72	895.422	1556.72	533.822
987.374	51.5707	987.374	144.729	987.374	75.3427	987.374	64.5498					1557.32	913.351	1557.32	541.792
988.023	54.5847	988.023	149.92	988.023	78.639	988.023	64.5334					1557.92	905.281	1557.92	559.608
988.671	59.3988	988.671	152.311	988.671	77.9355	988.671	65.2862					1558.52	917.21	1558.52	575.348
989.318	60.6128	989.318	151.502	989.318	73.2318	989.318	63.8852					1559.12	913.14	1559.12	589.011
989.967	67.2269	989.967	161.493	989.967	76.7782	989.967	63.4841					1559.71	935.069	1559.71	604.058
990.615	73.5409	990.615	161.484	990.615	78.0745	990.615	64.6985					1560.31	973.999	1560.31	627.875
991.262	82.9549	991.262	171.475	991.262	77.3708	991.262	64.6821					1560.91	984.928	1560.91	640.845
991.911	95.469	991.911	185.266	991.911	78.9172	991.911	65.9735					1561.51	986.857	1561.51	660.738
992.559	112.583	992.559	202.058	992.559	78.2135	992.559	64.7263					1562.11	993.787	1562.11	674.632
993.206	136.897	993.206	221.648	993.206	77.0097	993.206	65.0945					1562.71	980.716	1562.71	692.063
993.855	173.511	993.855	254.64	993.855	78.3063	993.855	64.9243					1563.3	1020.65	1563.3	712.726
994.502	216.325	994.502	307.63	994.502	77.3525	994.502	67.6771					1563.9	1004.57	1563.9	731.696
995.149	277.539	995.149	365.422	995.149	78.6488	995.149	65.6608					1564.5	1064.5	1564.5	751.358
995.798	319.553	995.798	425.414	995.798	84.6953	995.798	64.1829					1565.1	1084.43	1565.1	767.637
996.445	341.167	996.445	460.204	996.445	75.4915	996.445	64.3203					1565.7	1090.36	1565.7	789.531
997.092	331.781	997.092	472.196	997.092	80.538	997.092	63.9962					1566.29	1087.29	1566.29	813.5
997.739	286.995	997.739	438.786	997.739	76.5842	997.739	65.0568					1566.89	1100.22	1566.89	838.315
998.387	228.809	998.387	374.378	998.387	79.8805	998.387	66.2712					1567.49	1118.15	1567.49	853.823
999.034	177.723	999.034	315.968	999.034	79.677	999.034	66.1779					1568.09	1132.08	1568.09	869.869
999.681	135.838	999.681	263.16	999.681	77.2232	999.681	66.0076					1568.68	1136.01	1568.68	902.462
1000.33	107.252	1000.33	217.15	1000.33	78.2695	1000.33	67.2989					1569.28	1171.94	1569.28	915.815
1000.97	86.5656	1000.97	195.542	1000.97	80.066	1000.97	66.8979					1569.88	1189.87	1569.88	935.323
1001.62	72.6796	1001.62	179.933	1001.62	79.3623	1001.62	66.8045					1570.48	1211.8	1570.48	954.677
1002.27	64.6937	1002.27	166.924	1002.27	80.9087	1002.27	67.8651					1571.08	1257.73	1571.08	962.185
1002.92	58.3077	1002.92	159.315	1002.92	81.705	1002.92	67.9256					1571.67	1229.66	1571.67	985.692
1003.56	51.3218	1003.56	153.307	1003.56	82.2512	1003.56	67.6015					1572.27	1243.59	1572.27	1007.58
1004.21	49.8358	1004.21	145.498	1004.21	76.2977	1004.21	66.0467					1572.87	1261.52	1572.87	1024.79
1004.85	44.4498	1004.85	140.889	1004.85	79.344	1004.85	67.9534					1573.46	1271.45	1573.46	1044.76
1005.5	41.6639	1005.5	138.88	1005.5	79.6402	1005.5	67.3985					1574.06	1314.37	1574.06	1059.42
1006.15	40.4779	1006.15	138.671	1006.15	79.6868	1006.15	66.7668					1574.66	1307.3	1574.66	1077.55
1006.79	37.792	1006.79	136.262	1006.79	76.733	1006.79	67.9042					1575.25	1307.23	1575.25	1100.52
1007.44	37.106	1007.44	133.453	1007.44	79.0295	1007.44	69.4263					1575.85	1330.16	1575.85	1104.64
1008.09	37.5201	1008.09	132.244	1008.09	78.3257	1008.09	69.1022					1576.45	1367.09	1576.45	1123.22
1008.73	36.4341	1008.73	125.035	1008.73	80.622	1008.73	68.4705					1577.04	1395.02	1577.04	1135.28
1009.38	36.5481	1009.38	129.427	1009.38	79.4185	1009.38	68.6079					1577.64	1380.95	1577.64	1143.71
1010.02	34.2622	1010.02	127.218	1010.02	80.2147	1010.02	68.5915					1578.24	1366.88	1578.24	1139.52
1010.67	33.3762	1010.67	127.409	1010.67	81.011	1010.67	68.8059					1578.83	1416.81	1578.83	1163.72
1011.32	33.5903	1011.32	123.4	1011.32	77.3075	1011.32	69.0971					1579.43	1408.74	1579.43	1168.08
1011.96	33.5043	1011.96	124.991	1011.96	78.6038	1011.96	68.6192					1580.03	1462.67	1580.03	1173.97
1012.61	31.0184	1012.61	116.582	1012.61	82.1502	1012.61	71.5259					1580.62	1450.6	1580.62	1185.17
1013.25	31.8324	1013.25	125.973	1013.25	78.6965	1013.25	70.2788					1581.22	1460.53	1581.22	1186.29
1013.9	31.6464	1013.9	119.764	1013.9	80.2428	1013.9	70.2624					1581.82	1446.46	1581.82	1189.19
1014.54	31.2605	1014.54	123.155	1014.54	78.7892	1014.54	69.6306					1582.41	1506.39	1582.41	1190.39
1015.19	31.2745	1015.19	121.347	1015.19	76.3355	1015.19	71.1527					1583.01	1515.32	1583.01	1190.52
1015.84	30.9886	1015.84	121.738	1015.84	78.3817	1015.84	72.2901					1583.6	1480.25	1583.6	1185.72
1016.48	32.6026	1016.48	121.329	1016.48	80.1783	1016.48	71.1199					1584.2	1502.17	1584.2	1181.84
1017.13	31.1167	1017.13	112.52	1017.13	81.4745	1017.13	71.7189					1584.8	1528.1	1584.8	1179.81
1017.77	30.5307	1017.77	117.711	1017.77	83.7708	1017.77	71.6256					1585.39	1512.03	1585.39	1172.39
1018.42	30.4447	1018.42	117.702	1018.42	81.0673	1018.42	70.84					1585.99	1550.96	1585.99	1161.52
1019.06	32.1588	1019.06	118.493	1019.06	79.8635	1019.06	73.7467					1586.58	1521.89	1586.58	1157.8
1019.71	31.4728	1019.71	117.284	1019.71	80.91	1019.71	71.4995					1587.18	1514.82	1587.18	1144.85
1020.35	29.6869	1020.35	115.476	1020.35	81.9562	1020.35	73.1755					1587.77	1533.75	1587.77	1140.51
1020.99	30.4009	1020.99	115.267	1020.99	82.7525	1020.99	72.236					1588.37	1547.68	1588.37	1120.94
1021.64	31.4149	1021.64	115.658	1021.64	82.299	1021.64	74.0657					1588.97	1508.61	1588.97	1106.91
1022.28	29.729	1022.28	118.849	1022.28	83.8452	1022.28	73.2801					1589.56	1538.54	1589.56	1105.8
1022.93	30.243	1022.93	119.04	1022.93	83.8915	1022.93	72.8791					1590.15	1509.47	1590.15	1085.24
1023.57	30.1571	1023.57	113.631	1023.57	81.688	1023.57	74.3242					1590.75	1493.4	1590.75	1069.75
1024.22	29.6711	1024.22	115.622	1024.22	83.2343	1024.22	73.4617					1591.35	1470.33	1591.35	1069.02
1024.86	28.2852	1024.86	116.213	1024.86	78.0307	1024.86	73.2915					1591.94	1511.26	1591.94	1039.15
1025.51	30.3992	1025.51	118.004	1025.51	82.827	1025.51	74.352					1592.54	1437.19	1592.54	1028.04
1026.15	29.2132	1026.15	116.996	1026.15	83.6232	1026.15	75.4125					1593.13	1488.12	1593.13	1010.08
1026.79	30.5273	1026.79	118.987	1026.79	82.6697	1026.79	74.6269					1593.72	1458.04	1593.72	996.9
1027.44	29.3413	1027.44	111.978	1027.44	82.716	1027.44	75.9951					1594.32	1489.97	1594.32	984.254
1028.08	28.9554	1028.08	115.969	1028.08	84.0122	1028.08	74.6711					1594.91	1450.9	1594.91	962.615
1028.73	29.7694	1028.73	118.76	1028.73	85.5588	1028.73	76.5008					1595.51	1412.83	1595.51	945.431
1029.37	28.9835	1029.37	114.951	1029.37	82.855	1029.37	77.1769					1596.1	1407.76	1596.1	935.631
1030.01	28.5975	1030.01	113.542	1030.01	83.4015	1030.01	75.0835					1596.7	1420.69	1596.7	916.908
1030.66	30.3115	1030.66	117.933	1030.66	84.6977	1030.66	76.2209					1597.29	1388.62	1597.29	890.646
1031.3	28.2256	1031.3	115.124	1031.3	86.494	1031.3	77.2815					1597.89	1400.55	1597.89	887.923
1031.95	29.6396	1031.95	115.916	1031.95	84.5405	1031.95	78.4962					1598.48	1384.48	1598.48	861.969
1032.59	29.0537	1032.59	116.307	1032.59	86.0867	1032.59	78.1715					1599.08	1359.41	1599.08	843.792
1033.23	28.8677	1033.23	117.298	1033.23	81.133	1033.23	77.8477					1599.67	1326.34	1599.67	835.992
1033.88	29.4818	1033.88	116.289	1033.88	83.4295	1033.88	78.7546					1600.26	1350.27	1600.26	821.885
1034.52	28.2958	1034.52	117.88	1034.52	78.7258	1034.52	76.2764					1600.86	1308.2	1600.86	794.623
1035.16	29.4098	1035.16	113.871	1035.16	82.2722	1035.16	78.4908					1601.45	1312.13	1601.45	787.208
1035.8	29.1239	1035.8	114.862	1035.8	78.3185	1035.8	78.3977					1602.05	1318.06	1602.05	776.562
1036.45	27.7379	1036.45	114.253	1036.45	83.8648	1036.45	79.8423					1602.64	1313.99	1602.64	766.457
1037.09	29.152	1037.09	109.044	1037.09	82.4112	1037.09	79.1338					1603.23	1318.92	1603.23	755.582
1037.73	30.266	1037.73	117.636	1037.73	84.7075	1037.73	79.3485					1603.83	1293.84	1603.83	735.628
1038.38	28.9801	1038.38	113.427	1038.38	85.0037	1038.38	79.0238					1604.42	1247.77	1604.42	725.675
1039.02	29.7941	1039.02	115.618	1039.02	83.0503	1039.02	79.0077					1605.01	1254.7	1605.01	722.954
1039.66	29.3081	1039.66	113.609	1039.66	83.3465	1039.66	80.9915					1605.61	1254.63	1605.61	700.847
1040.3	29.0222	1040.3	116.2	1040.3	82.643	1040.3	82.0523					1606.2	1212.56	1606.2	700.433
1040.95	29.8362	1040.95	116.991	1040.95	83.1893	1040.95	81.1123					1606.8	1231.49	1606.8	687.018
1041.59	28.8503	1041.59	114.382	1041.59	80.7355	1041.59	79.4808					1607.39	1199.42	1607.39	675.604
1042.23	28.7643	1042.23	112.173	1042.23	87.282	1042.23	82.3108					1607.98	1187.35	1607.98	667.728
1042.88	27.5784	1042.88	114.765	1042.88	83.8282	1042.88	82.4477					1608.58	1215.28	1608.58	666.545
1043.52	27.7924	1043.52	110.556	1043.52	83.3745	1043.52	80.0469					1609.17	1173.21	1609.17	649.13
1044.16	29.0064	1044.16	115.947	1044.16	84.421	1044.16	83.1077					1609.76	1166.14	1609.76	654.332
1044.8	28.2205	1044.8	115.738	1044.8	87.2173	1044.8	83.2446					1610.36	1171.07	1610.36	639.763
1045.44	27.8345	1045.44	113.529	1045.44	90.2638	1045.44	83.4592					1610.95	1119	1610.95	632.042
1046.09	28.5486	1046.09	113.12	1046.09	89.56	1046.09	83.5969					1611.54	1144.93	1611.54	627.704
1046.73	28.6626	1046.73	114.511	1046.73	89.8563	1046.73	83.35					1612.13	1146.86	1612.13	627.289
1047.37	26.7766	1047.37	110.302	1047.37	89.1527	1047.37	84.9485					1612.73	1124.79	1612.73	614.414
1048.01	27.1907	1048.01	114.093	1048.01	89.699	1048.01	85.0862					1613.32	1116.72	1613.32	617.999
1048.65	27.7047	1048.65	114.285	1048.65	86.2452	1048.65	82.6854					1613.91	1094.64	1613.91	606.354
1049.29	27.9188	1049.29	110.876	1049.29	87.7917	1049.29	85.2069					1614.51	1129.57	1614.51	602.171
1049.94	27.6328	1049.94	110.067	1049.94	90.838	1049.94	85.8062					1615.1	1120.5	1615.1	598.987
1050.58	28.2469	1050.58	111.858	1050.58	90.8845	1050.58	85.4823					1615.69	1090.43	1615.69	591.727
1051.22	27.9609	1051.22	104.849	1051.22	92.9308	1051.22	84.85					1616.28	1096.36	1616.28	583.697
1051.86	27.6749	1051.86	110.84	1051.86	88.477	1051.86	86.8338					1616.88	1110.29	1616.88	583.513
1052.5	28.289	1052.5	114.631	1052.5	90.5235	1052.5	85.6638					1617.47	1070.22	1617.47	575.022
1053.14	29.803	1053.14	115.222	1053.14	92.0697	1053.14	85.7238					1618.06	1117.15	1618.06	568.3
1053.78	26.9171	1053.78	112.613	1053.78	92.866	1053.78	89.5538					1618.65	1098.08	1618.65	567.501
1054.42	27.7311	1054.42	113.405	1054.42	90.1625	1054.42	86.9992					1619.24	1069.01	1619.24	558.779
1055.07	28.7452	1055.07	110.396	1055.07	92.9587	1055.07	87.1369					1619.84	1067.94	1619.84	555.749
1055.71	27.3592	1055.71	111.387	1055.71	93.2553	1055.71	89.1969					1620.43	1123.87	1620.43	548.028
1056.35	27.8732	1056.35	111.178	1056.35	93.8015	1056.35	88.1038					1621.02	1055.8	1621.02	536.459
1056.99	27.4873	1056.99	111.569	1056.99	92.3478	1056.99	90.6261					1621.61	1045.73	1621.61	535.045
1057.63	28.9013	1057.63	111.56	1057.63	91.3942	1057.63	87.5323					1622.2	1047.66	1622.2	522.169
1058.27	27.8154	1058.27	115.751	1058.27	94.1905	1058.27	89.3623					1622.8	1023.59	1622.8	514.678
1058.91	26.8294	1058.91	112.942	1058.91	93.4868	1058.91	89.8077					1623.39	1042.51	1623.39	504.186
1059.55	28.2435	1059.55	112.333	1059.55	91.7832	1059.55	90.7908					1623.98	983.444	1623.98	502.157
1060.19	27.3575	1060.19	111.725	1060.19	95.3295	1060.19	92.39					1624.57	1017.37	1624.57	487.588
1060.83	27.4715	1060.83	117.316	1060.83	93.1257	1060.83	90.9892					1625.16	997.303	1625.16	480.098
1061.47	27.2856	1061.47	114.307	1061.47	97.1723	1061.47	90.8954					1625.75	1027.23	1625.75	477.298
1062.11	28.6996	1062.11	112.098	1062.11	93.7185	1062.11	92.4946					1626.34	1017.16	1626.34	467.038
1062.75	28.9137	1062.75	111.489	1062.75	92.765	1062.75	91.1708					1626.94	967.091	1626.94	447.778
1063.39	27.7277	1063.39	110.68	1063.39	91.8113	1063.39	93.8469					1627.53	990.021	1627.53	450.44
1064.03	27.4418	1064.03	108.071	1064.03	93.3575	1064.03	92.7531					1628.12	985.95	1628.12	437.795
1064.67	26.7558	1064.67	112.862	1064.67	94.154	1064.67	92.2754					1628.71	981.879	1628.71	426.996
1065.31	25.9698	1065.31	112.054	1065.31	93.4502	1065.31	95.2592					1629.3	966.809	1629.3	417.812
1065.95	28.9839	1065.95	111.045	1065.95	97.2465	1065.95	94.0115					1629.89	949.738	1629.89	410.706
1066.59	27.1979	1066.59	115.236	1066.59	93.543	1066.59	93.38					1630.48	904.668	1630.48	407.368
1067.23	28.212	1067.23	115.027	1067.23	95.5893	1067.23	94.2869					1631.07	924.597	1631.07	396.031
1067.87	26.626	1067.87	111.818	1067.87	94.1358	1067.87	95.1162					1631.66	925.526	1631.66	381.078
1068.51	25.8401	1068.51	112.809	1068.51	97.182	1068.51	94.4846					1632.26	923.456	1632.26	374.279
1069.15	28.0541	1069.15	111.6	1069.15	101.228	1069.15	96.6992					1632.85	914.385	1632.85	360.403
1069.79	27.6681	1069.79	112.591	1069.79	99.7747	1069.79	97.5292					1633.44	876.315	1633.44	351.989
1070.43	26.4822	1070.43	111.182	1070.43	96.321	1070.43	96.5123					1634.03	870.244	1634.03	343.036
1071.07	28.7962	1071.07	108.974	1071.07	98.6172	1071.07	97.8808					1634.62	906.173	1634.62	340.699
1071.71	27.1103	1071.71	110.965	1071.71	99.9137	1071.71	97.5569					1635.21	860.103	1635.21	327.515
1072.35	27.1243	1072.35	111.756	1072.35	102.46	1072.35	95.6938					1635.8	852.032	1635.8	322.178
1072.99	27.5383	1072.99	111.747	1072.99	98.0065	1072.99	97.8315					1636.39	837.962	1636.39	305.764
1073.63	26.5524	1073.63	110.538	1073.63	95.0528	1073.63	99.2					1636.98	802.891	1636.98	302.888
1074.26	26.3664	1074.26	110.129	1074.26	102.099	1074.26	100.722					1637.57	799.82	1637.57	298.781
1074.9	27.0805	1074.9	109.72	1074.9	101.645	1074.9	99.5515					1638.16	836.75	1638.16	290.213
1075.54	27.2945	1075.54	108.911	1075.54	103.942	1075.54	98.1508					1638.75	795.679	1638.75	276.722
1076.18	26.6086	1076.18	110.902	1076.18	104.988	1076.18	101.365					1639.34	797.609	1639.34	274.385
1076.82	26.9226	1076.82	112.294	1076.82	102.284	1076.82	103.118					1639.93	789.538	1639.93	264.816
1077.46	27.2366	1077.46	107.685	1077.46	104.081	1077.46	102.332					1640.52	743.467	1640.52	260.094
1078.1	26.4507	1078.1	111.476	1078.1	103.877	1078.1	101.008					1641.11	796.397	1641.11	256.449
1078.73	26.7647	1078.73	110.067	1078.73	101.174	1078.73	104.222					1641.7	781.326	1641.7	248.342
1079.37	26.8788	1079.37	109.658	1079.37	106.47	1079.37	103.975					1642.29	735.256	1642.29	241.082
1080.01	27.2928	1080.01	110.449	1080.01	102.516	1080.01	100.498					1642.88	739.185	1642.88	238.668
1080.65	26.3069	1080.65	111.44	1080.65	101.562	1080.65	102.942					1643.47	775.114	1643.47	228.561
1081.29	25.3209	1081.29	110.431	1081.29	106.609	1081.29	105.926					1644.06	721.044	1644.06	228.378
1081.92	26.5349	1081.92	110.222	1081.92	106.655	1081.92	105.372					1644.65	714.973	1644.65	220.963
1082.56	26.949	1082.56	108.814	1082.56	103.951	1082.56	104.432					1645.23	710.903	1645.23	217.933
1083.2	26.363	1083.2	111.605	1083.2	104.998	1083.2	105.8					1645.82	682.832	1645.82	212.827
1083.84	27.9771	1083.84	113.796	1083.84	104.294	1083.84	107.322					1646.41	684.761	1646.41	208.951
1084.48	27.0911	1084.48	108.587	1084.48	106.091	1084.48	106.69					1647	708.691	1647	201.382
1085.11	26.1052	1085.11	111.378	1085.11	103.387	1085.11	106.135					1647.59	668.62	1647.59	200.507
1085.75	27.7192	1085.75	107.969	1085.75	104.433	1085.75	104.504					1648.18	688.55	1648.18	194.092
1086.39	26.6332	1086.39	115.76	1086.39	109.98	1086.39	107.949					1648.77	696.479	1648.77	191.832
1087.03	26.9473	1087.03	110.751	1087.03	107.526	1087.03	109.625					1649.36	680.408	1649.36	184.956
1087.66	26.0613	1087.66	108.743	1087.66	107.322	1087.66	109.685					1649.95	658.338	1649.95	185.926
1088.3	26.8754	1088.3	109.934	1088.3	105.119	1088.3	111.131					1650.54	651.267	1650.54	181.666
1088.94	27.5894	1088.94	111.325	1088.94	111.915	1088.94	109.345					1651.13	646.197	1651.13	177.482
1089.58	26.5035	1089.58	110.116	1089.58	109.211	1089.58	109.713					1651.71	634.126	1651.71	176.375
1090.21	26.1175	1090.21	110.707	1090.21	111.508	1090.21	111.005					1652.3	655.055	1652.3	169.269
1090.85	27.5315	1090.85	107.498	1090.85	100.304	1090.85	109.372					1652.89	631.985	1652.89	173.085
1091.49	25.7456	1091.49	110.889	1091.49	109.6	1091.49	110.202					1653.48	635.914	1653.48	165.672
1092.12	25.1596	1092.12	109.88	1092.12	106.397	1092.12	112.494					1654.07	633.844	1654.07	162.949
1092.76	26.1737	1092.76	108.671	1092.76	115.693	1092.76	112.785					1654.66	630.773	1654.66	159.304
1093.4	26.4877	1093.4	112.263	1093.4	108.739	1093.4	113.076					1655.24	589.702	1655.24	159.275
1094.03	27.4018	1094.03	109.054	1094.03	105.536	1094.03	111.829					1655.83	603.632	1655.83	154.475
1094.67	25.6158	1094.67	109.645	1094.67	101.082	1094.67	113.505					1656.42	579.561	1656.42	155.215
1095.31	27.8298	1095.31	108.636	1095.31	111.379	1095.31	113.565					1657.01	593.491	1657.01	150.801
1095.94	27.2439	1095.94	112.627	1095.94	110.425	1095.94	113.934					1657.6	601.42	1657.6	148.078
1096.58	29.2579	1096.58	113.418	1096.58	109.721	1096.58	113.995					1658.18	597.349	1658.18	145.28
1097.22	27.672	1097.22	113.009	1097.22	112.517	1097.22	113.132					1658.77	615.279	1658.77	147.712
1097.85	26.586	1097.85	111.8	1097.85	112.314	1097.85	115.269					1659.36	597.208	1659.36	141.066
1098.49	26.6001	1098.49	110.391	1098.49	108.61	1098.49	115.176					1659.95	589.138	1659.95	139.498
1099.13	27.2141	1099.13	111.983	1099.13	109.906	1099.13	115.775					1660.53	591.067	1660.53	138.238
1099.76	27.0281	1099.76	107.574	1099.76	113.703	1099.76	114.22					1661.12	562.996	1661.12	137.438
1100.4	27.5422	1100.4	110.165	1100.4	111.499	1100.4	116.512					1661.71	581.926	1661.71	135.486
--	--			--	--	--	--					1662.3	580.855	1662.3	133.995
--	--			--	--	--	--					1662.88	581.784	1662.88	131.888
--	--			--	--	--	--					1663.47	568.714	1663.47	129.089
--	--			--	--	--	--					1664.06	592.643	1664.06	129.213
--	--			--	--	--	--					1664.65	567.573	1664.65	127.876
--	--			--	--	--	--					1665.23	558.502	1665.23	128.692
--	--			--	--	--	--					1665.82	555.432	1665.82	123.355
--	--			--	--	--	--					1666.41	544.361	1666.41	124.018
--	--			--	--	--	--					1666.99	558.29	1666.99	121.603
--	--			--	--	--	--					1667.58	556.22	1667.58	120.958
--	--			--	--	--	--					1668.17	559.149	1668.17	118.621
--	--			--	--	--	--					1668.76	566.078	1668.76	113.745
--	--			--	--	--	--					1669.34	567.008	1669.34	116.715
--	--			--	--	--	--					1669.93	560.937	1669.93	115.455
--	--			--	--	--	--					1670.52	537.867	1670.52	115.271
--	--			--	--	--	--					1671.1	529.796	1671.1	113.242
--	--			--	--	--	--					1671.69	533.726	1671.69	114.75
--	--			--	--	--	--					1672.28	555.655	1672.28	110.105
--	--			--	--	--	--					1672.86	542.584	1672.86	109.998
--	--			--	--	--	--					1673.45	513.514	1673.45	109.892
--	--			--	--	--	--					1674.03	558.443	1674.03	112.016
--	--			--	--	--	--					1674.62	543.372	1674.62	107.525
--	--			--	--	--	--					1675.21	522.302	1675.21	106.187
--	--			--	--	--	--					1675.79	520.231	1675.79	108.312
--	--			--	--	--	--					1676.38	533.161	1676.38	106.282
--	--			--	--	--	--					1676.96	544.09	1676.96	101.791
--	--			--	--	--	--					1677.55	522.02	1677.55	103.915
--	--			--	--	--	--					1678.14	533.949	1678.14	103.038
--	--			--	--	--	--					1678.72	513.878	1678.72	100.24
--	--			--	--	--	--					1679.31	496.808	1679.31	100.902
--	--			--	--	--	--					1679.89	530.737	1679.89	102.18
--	--			--	--	--	--					1680.48	500.667	1680.48	99.3046
--	--			--	--	--	--					1681.06	519.596	1681.06	100.121
--	--			--	--	--	--					1681.65	515.525	1681.65	96.9377
--	--			--	--	--	--					1682.23	512.455	1682.23	98.2154
--	--			--	--	--	--					1682.82	531.384	1682.82	100.185
--	--			--	--	--	--					1683.4	517.313	1683.4	97.5408
--	--			--	--	--	--					1683.99	514.243	1683.99	97.28
--	--			--	--	--	--					1684.57	494.172	1684.57	93.4808
--	--			--	--	--	--					1685.16	524.102	1685.16	94.6054
--	--			--	--	--	--					1685.75	490.031	1685.75	93.5754
--	--			--	--	--	--					1686.33	516.96	1686.33	97.1615
--	--			--	--	--	--					1686.91	493.89	1686.91	95.9777
--	--			--	--	--	--					1687.5	503.819	1687.5	96.1015
--	--			--	--	--	--					1688.08	503.749	1688.08	90.7646
--	--			--	--	--	--					1688.67	487.678	1688.67	91.2731
--	--			--	--	--	--					1689.25	495.607	1689.25	90.7046
--	--			--	--	--	--					1689.84	495.537	1689.84	89.7523
--	--			--	--	--	--					1690.42	509.466	1690.42	88.1069
--	--			--	--	--	--					1691.01	503.396	1691.01	89.0777
--	--			--	--	--	--					1691.59	507.325	1691.59	87.5862
--	--			--	--	--	--					1692.18	494.255	1692.18	87.9408
--	--			--	--	--	--					1692.76	515.184	1692.76	86.45
--	--			--	--	--	--					1693.34	509.113	1693.34	87.8046
--	--			--	--	--	--					1693.93	504.043	1693.93	88.39
--	--			--	--	--	--					1694.51	506.972	1694.51	87.5146
--	--			--	--	--	--					1695.1	519.901	1695.1	85.5615
--	--			--	--	--	--					1695.68	511.831	1695.68	85.7631
--	--			--	--	--	--					1696.26	495.76	1696.26	85.8869
--	--			--	--	--	--					1696.85	496.69	1696.85	84.8569
--	--			--	--	--	--					1697.43	474.619	1697.43	83.4431
--	--			--	--	--	--					1698.01	505.548	1698.01	85.0285
--	--			--	--	--	--					1698.6	487.478	1698.6	85.6138
--	--			--	--	--	--					1699.18	498.407	1699.18	85.1231
--	--			--	--	--	--					1699.76	498.337	1699.76	83.2469
--	--			--	--	--	--					1700.35	508.266	1700.35	80.6023
--	--			--	--	--	--					1700.93	496.195	1700.93	84.8031
--	--			--	--	--	--					1701.51	448.125	1701.51	83.3885
--	--			--	--	--	--					1702.1	488.054	1702.1	82.2054
--	--			--	--	--	--					1702.68	487.984	1702.68	81.4831
--	--			--	--	--	--					1703.26	483.913	1703.26	81.9915
--	--			--	--	--	--					1703.85	482.842	1703.85	81.1162
--	--			--	--	--	--					1704.43	477.772	1704.43	81.6246
--	--			--	--	--	--					1705.01	495.701	1705.01	79.5185
--	--			--	--	--	--					1705.59	499.631	1705.59	79.0269
--	--			--	--	--	--					1706.18	471.56	1706.18	79.6123
--	--			--	--	--	--					1706.76	474.489	1706.76	78.9677
--	--			--	--	--	--					1707.34	485.419	1707.34	81.1685
--	--			--	--	--	--					1707.93	490.348	1707.93	82.2154
--	--			--	--	--	--					1708.51	485.278	1708.51	79.5708
--	--			--	--	--	--					1709.09	491.207	1709.09	79.9254
--	--			--	--	--	--					1709.67	489.136	1709.67	77.1269
--	--			--	--	--	--					1710.26	492.066	1710.26	77.6354
--	--			--	--	--	--					1710.84	482.995	1710.84	77.6054
--	--			--	--	--	--					1711.42	476.925	1711.42	79.0377
--	--			--	--	--	--					1712	489.854	1712	77.6231
--	--			--	--	--	--					1712.58	480.783	1712.58	77.5931
--	--			--	--	--	--					1713.17	481.713	1713.17	77.6408
--	--			--	--	--	--					1713.75	482.642	1713.75	76.0725
--	--			--	--	--	--					1714.33	490.572	1714.33	76.8889
--	--			--	--	--	--					1714.91	471.501	1714.91	76.7054
--	--			--	--	--	--					1715.49	479.43	1715.49	75.6756
--	--			--	--	--	--					1716.08	495.36	1716.08	78.8
--	--			--	--	--	--					1716.66	474.289	1716.66	76.847
--	--			--	--	--	--					1717.24	482.219	1717.24	75.5096
--	--			--	--	--	--					1717.82	463.148	1717.82	74.8645
--	--			--	--	--	--					1718.4	494.077	1718.4	76.6809
--	--			--	--	--	--					1718.98	495.007	1718.98	74.1897
--	--			--	--	--	--					1719.56	480.936	1719.56	76.3908
--	--			--	--	--	--					1720.14	481.866	1720.14	76.5148
--	--			--	--	--	--					1720.73	483.795	1720.73	75.3313
--	--			--	--	--	--					1721.31	491.724	1721.31	74.3785
--	--			--	--	--	--					1721.89	497.654	1721.89	75.3488
--	--			--	--	--	--					1722.47	463.583	1722.47	73.7807
--	--			--	--	--	--					1723.05	473.513	1723.05	75.5202
--	--			--	--	--	--					1723.63	463.442	1723.63	76.9523
--	--			--	--	--	--					1724.21	477.371	1724.21	75.1531
--	--			--	--	--	--					1724.79	478.301	1724.79	75.2003
--	--			--	--	--	--					1725.37	465.23	1725.37	75.0936
--	--			--	--	--	--					1725.95	457.16	1725.95	72.2178
--	--			--	--	--	--					1726.53	481.089	1726.53	74.8804
--	--			--	--	--	--					1727.12	474.018	1727.12	71.3892
--	--			--	--	--	--					1727.7	471.948	1727.7	74.8979
--	--			--	--	--	--					1728.27	480.877	1728.27	76.9454
--	--			--	--	--	--					1728.86	488.807	1728.86	73.3
--	--			--	--	--	--					1729.44	458.736	1729.44	77.1931
--	--			--	--	--	--					1730.02	471.665	1730.02	75.3944
--	--			--	--	--	--					1730.6	452.595	1730.6	74.5185
--	--			--	--	--	--					1731.18	458.524	1731.18	73.5658
--	--			--	--	--	--					1731.76	480.454	1731.76	73.5361
--	--			--	--	--	--					1732.34	461.383	1732.34	72.9678
--	--			--	--	--	--					1732.92	476.312	1732.92	74.3997
--	--			--	--	--	--					1733.5	470.242	1733.5	73.7546
--	--			--	--	--	--					1734.08	490.171	1734.08	73.2634
--	--			--	--	--	--					1734.66	474.101	1734.66	73.6951
--	--			--	--	--	--					1735.24	469.03	1735.24	72.3578
--	--			--	--	--	--					1735.81	474.959	1735.81	74.8665
--	--			--	--	--	--					1736.39	471.889	1736.39	72.683
--	--			--	--	--	--					1736.97	462.818	1736.97	73.1148
--	--			--	--	--	--					1737.55	467.748	1737.55	70.4697
--	--			--	--	--	--					1738.13	479.677	1738.13	71.5169
--	--			--	--	--	--					1738.71	460.606	1738.71	71.7949
--	--			--	--	--	--					1739.29	459.536	1739.29	72.5344
--	--			--	--	--	--					1739.87	459.465	1739.87	74.2739
--	--			--	--	--	--					1740.45	467.395	1740.45	71.5519
--	--			--	--	--	--					1741.03	461.324	1741.03	73.6761
--	--			--	--	--	--					1741.61	471.253	1741.61	72.3386
--	--			--	--	--	--					1742.19	468.183	1742.19	72.5397
--	--			--	--	--	--					1742.76	463.112	1742.76	72.4331
--	--			--	--	--	--					1743.34	471.042	1743.34	72.6342
--	--			--	--	--	--					1743.92	470.971	1743.92	72.7582
--	--			--	--	--	--					1744.5	465.9	1744.5	71.6516
--	--			--	--	--	--					1745.08	484.83	1745.08	71.3142
--	--			--	--	--	--					1745.66	464.759	1745.66	74.4384
--	--			--	--	--	--					1746.23	481.689	1746.23	73.7163
--	--			--	--	--	--					1746.81	478.618	1746.81	73.6097
--	--			--	--	--	--					1747.39	464.547	1747.39	73.8108
--	--			--	--	--	--					1747.97	464.477	1747.97	71.7811
--	--			--	--	--	--					1748.55	475.406	1748.55	72.059
--	--			--	--	--	--					1749.13	468.336	1749.13	71.7985
--	--			--	--	--	--					1749.7	457.265	1749.7	69.3073
--	--			--	--	--	--					1750.28	484.194	1750.28	71.1238
--	--			--	--	--	--					1750.86	468.124	1750.86	71.0171
--	--			--	--	--	--					1751.44	471.053	1751.44	73.7566
--	--			--	--	--	--					1752.02	472.983	1752.02	70.7269
--	--			--	--	--	--					1752.59	468.912	1752.59	71.0819
--	--			--	--	--	--					1753.17	473.841	1753.17	70.2828
--	--			--	--	--	--					1753.75	437.771	1753.75	70.7916
--	--			--	--	--	--					1754.33	447.7	1754.33	71.2235
--	--			--	--	--	--					1754.9	455.63	1754.9	69.963
--	--			--	--	--	--					1755.48	454.559	1755.48	71.8563
--	--			--	--	--	--					1756.06	459.488	1756.06	68.9805
--	--			--	--	--	--					1756.64	450.418	1756.64	69.0277
--	--			--	--	--	--					1757.21	468.347	1757.21	70.1518
--	--			--	--	--	--					1757.79	473.277	1757.79	71.1221
--	--			--	--	--	--					1758.37	486.206	1758.37	72.0155
--	--			--	--	--	--					1758.94	469.135	1758.94	70.5242
--	--			--	--	--	--					1759.52	467.065	1759.52	69.1869
--	--			--	--	--	--					1760.1	464.994	1760.1	70.1571
--	--			--	--	--	--					1760.67	450.924	1760.67	68.9735
--	--			--	--	--	--					1761.25	466.853	1761.25	69.2515
--	--			--	--	--	--					1761.83	464.782	1761.83	69.8372
--	--			--	--	--	--					1762.41	462.712	1762.41	69.9613
--	--			--	--	--	--					1762.98	462.641	1762.98	73.7778
--	--			--	--	--	--					1763.56	466.571	1763.56	67.9019
--	--			--	--	--	--					1764.14	467.5	1764.14	70.8722
--	--			--	--	--	--					1764.71	458.429	1764.71	70.0732
--	--			--	--	--	--					1765.29	468.359	1765.29	70.2743
--	--			--	--	--	--					1765.86	464.288	1765.86	71.5523
--	--			--	--	--	--					1766.44	472.218	1766.44	70.2918
--	--			--	--	--	--					1767.02	454.147	1767.02	69.7236
--	--			--	--	--	--					1767.59	460.076	1767.59	69.7708
--	--			--	--	--	--					1768.17	472.006	1768.17	70.3565
--	--			--	--	--	--					1768.75	465.935	1768.75	69.3268
--	--			--	--	--	--					1769.32	483.865	1769.32	71.1432
--	--			--	--	--	--					1769.9	470.794	1769.9	69.9597
--	--			--	--	--	--					1770.47	469.723	1770.47	68.8531
--	--			--	--	--	--					1771.05	461.653	1771.05	68.9003
--	--			--	--	--	--					1771.62	447.582	1771.62	70.8706
--	--			--	--	--	--					1772.2	461.512	1772.2	69.2255
--	--			--	--	--	--					1772.77	461.441	1772.77	69.0419
--	--			--	--	--	--					1773.35	461.37	1773.35	69.1661
--	--			--	--	--	--					1773.92	453.3	1773.92	68.9055
--	--			--	--	--	--					1774.5	454.229	1774.5	70.6451
--	--			--	--	--	--					1775.08	453.159	1775.08	67.8461
--	--			--	--	--	--					1775.65	451.088	1775.65	69.5857
--	--			--	--	--	--					1776.23	441.017	1776.23	69.0944
--	--			--	--	--	--					1776.8	448.947	1776.8	69.4493
--	--			--	--	--	--					1777.38	463.876	1777.38	69.9581
--	--			--	--	--	--					1777.95	452.806	1777.95	69.9284
--	--			--	--	--	--					1778.53	452.735	1778.53	69.514
--	--			--	--	--	--					1779.1	466.664	1779.1	69.2535
--	--			--	--	--	--					1779.68	463.594	1779.68	69.8392
--	--			--	--	--	--					1780.25	465.523	1780.25	68.9634
--	--			--	--	--	--					1780.83	451.453	1780.83	70.3183
--	--			--	--	--	--					1781.4	459.382	1781.4	69.5962
--	--			--	--	--	--					1781.97	457.311	1781.97	68.105
--	--			--	--	--	--					1782.55	442.241	1782.55	69.3061
--	--			--	--	--	--					1783.12	443.17	1783.12	69.3533
--	--			--	--	--	--					1783.7	467.1	1783.7	68.7082
--	--			--	--	--	--					1784.27	436.029	1784.27	68.4477
--	--			--	--	--	--					1784.85	443.958	1784.85	68.7257
--	--			--	--	--	--					1785.42	467.888	1785.42	67.2344
--	--			--	--	--	--					1785.99	446.817	1785.99	68.6662
--	--			--	--	--	--					1786.57	455.747	1786.57	67.3289
--	--			--	--	--	--					1787.14	440.676	1787.14	69.0684
--	--			--	--	--	--					1787.72	443.605	1787.72	69.0387
--	--			--	--	--	--					1788.29	451.535	1788.29	66.8551
--	--			--	--	--	--					1788.86	444.464	1788.86	68.4408
--	--			--	--	--	--					1789.44	442.394	1789.44	68.7957
--	--			--	--	--	--					1790.01	437.323	1790.01	68.6121
--	--			--	--	--	--					1790.58	441.252	1790.58	68.967
--	--			--	--	--	--					1791.16	457.182	1791.16	69.0911
--	--			--	--	--	--					1791.73	445.111	1791.73	68.3692
--	--			--	--	--	--					1792.3	425.041	1792.3	68.4164
--	--			--	--	--	--					1792.88	460.97	1792.88	68.2328
--	--			--	--	--	--					1793.45	426.899	1793.45	68.4339
--	--			--	--	--	--					1794.03	446.829	1794.03	67.4042
--	--			--	--	--	--					1794.6	439.758	1794.6	66.6052
--	--			--	--	--	--					1795.17	441.688	1795.17	69.037
--	--			--	--	--	--					1795.74	455.617	1795.74	68.0842
--	--			--	--	--	--					1796.32	466.546	1796.32	67.5161
--	--			--	--	--	--					1796.89	448.476	1796.89	68.6402
--	--			--	--	--	--					1797.46	430.405	1797.46	66.6874
--	--			--	--	--	--					1798.04	455.335	1798.04	68.8115
--	--			--	--	--	--					1798.61	442.264	1798.61	67.9357
--	--			--	--	--	--					1799.18	441.193	1799.18	68.7522
--	--			--	--	--	--					1799.75	426.123	1799.75	67.8762
--	--			--	--	--	--
--	--			--	--	--	--
--	--			--	--	--	--
--	--			--	--	--	--
--	--			--	--	--	--
--	--			--	--	--	--
--	--			--	--	--	--
--	--			--	--	--	--
--	--			--	--	--	--
--	--			--	--	--	--
--	--			--	--	--	--
--	--			--	--	--	--
--	--			--	--	--	--
--	--			--	--	--	--
--	--			--	--	--	--
--	--			--	--	--	--
--	--			--	--	--	--
--	--			--	--	--	--
--	--			--	--	--	--
--	--			--	--	--	--
--	--			--	--	--	--
--	--			--	--	--	--
--	--			--	--	--	--
--	--			--	--	--	--
--	--			--	--	--	--
--	--			--	--	--	--
--	--			--	--	--	--
--	--			--	--	--	--
--	--			--	--	--	--
--	--			--	--	--	--
--	--			--	--	--	--
--	--			--	--	--	--
--	--			--	--	--	--
--	--			--	--	--	--
--	--			--	--	--	--
--	--			--	--	--	--
--	--			--	--	--	--
--	--			--	--	--	--
--	--			--	--	--	--
--	--			--	--	--	--
--	--			--	--	--	--
--	--			--	--	--	--
--	--			--	--	--	--
--	--			--	--	--	--
--	--			--	--	--	--
--	--			--	--	--	--
--	--			--	--	--	--
--	--			--	--	--	--
--	--			--	--	--	--
--	--			--	--	--	--
--	--			--	--	--	--
--	--			--	--	--	--
--	--			--	--	--	--
--	--			--	--	--	--
--	--			--	--	--	--
--	--			--	--	--	--
--	--			--	--	--	--
--	--			--	--	--	--
--	--			--	--	--	--
--	--			--	--	--	--
--	--			--	--	--	--
--	--			--	--	--	--
--	--			--	--	--	--
--	--			--	--	--	--
--	--			--	--	--	--
--	--			--	--	--	--
--	--			--	--	--	--
--	--			--	--	--	--
--	--			--	--	--	--
--	--			--	--	--	--
--	--			--	--	--	--
--	--			--	--	--	--
--	--			--	--	--	--
--	--			--	--	--	--
--	--			--	--	--	--
--	--			--	--	--	--
--	--			--	--	--	--
--	--			--	--	--	--
--	--			--	--	--	--
--	--			--	--	--	--
--	--			--	--	--	--
--	--			--	--	--	--
--	--			--	--	--	--
--	--			--	--	--	--
--	--			--	--	--	--
--	--			--	--	--	--
--	--			--	--	--	--
--	--			--	--	--	--
--	--			--	--	--	--
--	--			--	--	--	--
--	--			--	--	--	--
--	--			--	--	--	--
--	--			--	--	--	--
--	--			--	--	--	--
--	--			--	--	--	--
--	--			--	--	--	--
--	--			--	--	--	--
--	--			--	--	--	--
--	--			--	--	--	--
--	--			--	--	--	--
--	--			--	--	--	--
--	--			--	--	--	--
--	--			--	--	--	--
--	--			--	--	--	--
--	--			--	--	--	--
--	--			--	--	--	--
--	--			--	--	--	--
--	--			--	--	--	--
--	--			--	--	--	--
--	--			--	--	--	--
--	--			--	--	--	--
--	--			--	--	--	--
--	--			--	--	--	--
--	--			--	--	--	--
--	--			--	--	--	--
--	--			--	--	--	--
--	--			--	--	--	--
--	--			--	--	--	--
--	--			--	--	--	--
--	--			--	--	--	--
--	--			--	--	--	--
--	--			--	--	--	--
--	--			--	--	--	--
--	--			--	--	--	--
--	--			--	--	--	--
--	--			--	--	--	--
--	--			--	--	--	--
--	--			--	--	--	--
--	--			--	--	--	--
--	--			--	--	--	--
--	--			--	--	--	--
--	--			--	--	--	--
--	--			--	--	--	--
--	--			--	--	--	--
--	--			--	--	--	--
--	--			--	--	--	--
--	--			--	--	--	--
--	--			--	--	--	--
--	--			--	--	--	--
--	--			--	--	--	--
--	--			--	--	--	--
--	--			--	--	--	--
--	--			--	--	--	--
--	--			--	--	--	--
--	--			--	--	--	--
--	--			--	--	--	--
--	--			--	--	--	--
--	--			--	--	--	--
--	--			--	--	--	--
--	--			--	--	--	--
--	--			--	--	--	--
--	--			--	--	--	--
--	--			--	--	--	--
--	--			--	--	--	--
--	--			--	--	--	--
--	--			--	--	--	--
--	--			--	--	--	--
--	--			--	--	--	--
--	--			--	--	--	--
--	--			--	--	--	--
--	--			--	--	--	--
--	--			--	--	--	--
--	--			--	--	--	--
--	--			--	--	--	--
--	--			--	--	--	--
--	--			--	--	--	--
--	--			--	--	--	--
--	--			--	--	--	--
--	--			--	--	--	--
--	--			--	--	--	--
--	--			--	--	--	--
--	--			--	--	--	--
--	--			--	--	--	--
--	--			--	--	--	--
--	--			--	--	--	--
--	--			--	--	--	--
--	--			--	--	--	--
--	--			--	--	--	--
--	--			--	--	--	--
--	--			--	--	--	--
--	--			--	--	--	--
--	--			--	--	--	--
--	--			--	--	--	--
--	--			--	--	--	--
--	--			--	--	--	--
--	--			--	--	--	--
--	--			--	--	--	--
--	--			--	--	--	--
--	--			--	--	--	--
--	--			--	--	--	--
--	--			--	--	--	--
--	--			--	--	--	--
--	--			--	--	--	--
--	--			--	--	--	--
--	--			--	--	--	--
--	--			--	--	--	--
--	--			--	--	--	--
--	--			--	--	--	--
--	--			--	--	--	--
--	--			--	--	--	--
--	--			--	--	--	--
--	--			--	--	--	--
--	--			--	--	--	--
--	--			--	--	--	--
--	--			--	--	--	--
--	--			--	--	--	--
--	--			--	--	--	--
--	--			--	--	--	--
--	--			--	--	--	--
--	--			--	--	--	--
--	--			--	--	--	--
--	--			--	--	--	--
--	--			--	--	--	--
--	--			--	--	--	--
--	--			--	--	--	--
--	--			--	--	--	--
--	--			--	--	--	--
--	--			--	--	--	--
--	--			--	--	--	--
--	--			--	--	--	--
--	--			--	--	--	--
--	--			--	--	--	--
--	--			--	--	--	--
--	--			--	--	--	--
--	--			--	--	--	--
--	--			--	--	--	--
--	--			--	--	--	--
--	--			--	--	--	--
--	--			--	--	--	--
--	--			--	--	--	--
--	--			--	--	--	--
--	--			--	--	--	--
--	--			--	--	--	--
--	--			--	--	--	--
--	--			--	--	--	--
--	--			--	--	--	--
--	--			--	--	--	--
--	--			--	--	--	--
--	--			--	--	--	--
--	--			--	--	--	--
--	--			--	--	--	--
--	--			--	--	--	--
--	--			--	--	--	--
--	--			--	--	--	--
--	--			--	--	--	--
--	--			--	--	--	--
--	--			--	--	--	--
--	--			--	--	--	--
--	--			--	--	--	--
--	--			--	--	--	--
--	--			--	--	--	--
--	--			--	--	--	--
--	--			--	--	--	--
--	--			--	--	--	--
--	--			--	--	--	--
--	--			--	--	--	--
--	--			--	--	--	--
--	--			--	--	--	--
--	--			--	--	--	--
--	--			--	--	--	--
--	--			--	--	--	--
--	--			--	--	--	--
--	--			--	--	--	--
--	--			--	--	--	--
--	--			--	--	--	--
--	--			--	--	--	--
--	--			--	--	--	--
--	--			--	--	--	--
--	--			--	--	--	--
--	--			--	--	--	--
--	--			--	--	--	--
--	--			--	--	--	--
--	--			--	--	--	--
--	--			--	--	--	--
--	--			--	--	--	--
--	--			--	--	--	--
--	--			--	--	--	--
--	--			--	--	--	--
--	--			--	--	--	--
--	--			--	--	--	--
--	--			--	--	--	--
--	--			--	--	--	--
--	--			--	--	--	--
--	--			--	--	--	--
--	--			--	--	--	--
--	--			--	--	--	--
--	--			--	--	--	--
--	--			--	--	--	--
--	--			--	--	--	--
--	--			--	--	--	--
--	--			--	--	--	--
--	--			--	--	--	--
--	--			--	--	--	--
--	--			--	--	--	--
--	--			--	--	--	--
--	--			--	--	--	--
--	--			--	--	--	--
--	--			--	--	--	--
--	--			--	--	--	--
--	--			--	--	--	--
--	--			--	--	--	--
--	--			--	--	--	--
--	--			--	--	--	--
--	--			--	--	--	--
--	--			--	--	--	--
--	--			--	--	--	--
--	--			--	--	--	--
--	--			--	--	--	--
--	--			--	--	--	--
--	--			--	--	--	--
--	--			--	--	--	--
--	--			--	--	--	--
--	--			--	--	--	--
--	--			--	--	--	--
--	--			--	--	--	--
--	--			--	--	--	--
--	--			--	--	--	--
--	--			--	--	--	--
--	--			--	--	--	--
--	--			--	--	--	--
--	--			--	--	--	--
--	--			--	--	--	--
--	--			--	--	--	--
--	--			--	--	--	--
--	--			--	--	--	--
--	--			--	--	--	--
--	--			--	--	--	--
--	--			--	--	--	--
--	--			--	--	--	--
--	--			--	--	--	--
--	--			--	--	--	--
--	--			--	--	--	--
--	--			--	--	--	--
--	--			--	--	--	--
--	--			--	--	--	--
--	--			--	--	--	--
--	--			--	--	--	--
--	--			--	--	--	--
--	--			--	--	--	--
--	--			--	--	--	--
--	--			--	--	--	--
--	--			--	--	--	--
--	--			--	--	--	--
--	--			--	--	--	--
--	--			--	--	--	--
--	--			--	--	--	--
--	--			--	--	--	--
--	--			--	--	--	--
--	--			--	--	--	--
--	--			--	--	--	--
--	--			--	--	--	--
--	--			--	--	--	--
--	--			--	--	--	--
--	--			--	--	--	--
--	--			--	--	--	--
--	--			--	--	--	--
--	--			--	--	--	--
--	--			--	--	--	--
--	--			--	--	--	--
--	--			--	--	--	--
--	--			--	--	--	--
--	--			--	--	--	--
--	--			--	--	--	--
--	--			--	--	--	--
--	--			--	--	--	--
--	--			--	--	--	--
--	--			--	--	--	--
--	--			--	--	--	--
--	--			--	--	--	--
--	--			--	--	--	--
--	--			--	--	--	--
--	--			--	--	--	--
--	--			--	--	--	--
--	--			--	--	--	--
--	--			--	--	--	--
--	--			--	--	--	--
--	--			--	--	--	--
--	--			--	--	--	--
--	--			--	--	--	--
--	--			--	--	--	--
--	--			--	--	--	--
--	--			--	--	--	--
--	--			--	--	--	--
--	--			--	--	--	--
--	--			--	--	--	--
--	--			--	--	--	--
--	--			--	--	--	--
--	--			--	--	--	--
--	--			--	--	--	--
--	--			--	--	--	--
--	--			--	--	--	--
--	--			--	--	--	--
--	--			--	--	--	--
--	--			--	--	--	--
--	--			--	--	--	--
--	--			--	--	--	--
--	--			--	--	--	--
--	--			--	--	--	--
--	--			--	--	--	--
--	--			--	--	--	--
--	--			--	--	--	--
--	--			--	--	--	--
--	--			--	--	--	--
--	--			--	--	--	--
--	--			--	--	--	--
--	--			--	--	--	--
--	--			--	--	--	--
--	--			--	--	--	--
--	--			--	--	--	--
--	--			--	--	--	--
--	--			--	--	--	--
--	--			--	--	--	--
--	--			--	--	--	--
--	--			--	--	--	--
--	--			--	--	--	--
--	--			--	--	--	--
--	--			--	--	--	--
--	--			--	--	--	--
--	--			--	--	--	--
--	--			--	--	--	--
--	--			--	--	--	--
--	--			--	--	--	--
--	--			--	--	--	--
--	--			--	--	--	--
--	--			--	--	--	--
--	--			--	--	--	--
--	--			--	--	--	--
--	--			--	--	--	--
--	--			--	--	--	--
--	--			--	--	--	--
--	--			--	--	--	--
--	--			--	--	--	--
--	--			--	--	--	--
--	--			--	--	--	--
--	--			--	--	--	--
--	--			--	--	--	--
--	--			--	--	--	--
--	--			--	--	--	--
--	--			--	--	--	--
--	--			--	--	--	--
--	--			--	--	--	--
--	--			--	--	--	--
--	--			--	--	--	--
--	--			--	--	--	--
--	--			--	--	--	--
--	--			--	--	--	--
--	--			--	--	--	--
--	--			--	--	--	--
--	--			--	--	--	--
--	--			--	--	--	--
--	--			--	--	--	--
--	--			--	--	--	--
--	--			--	--	--	--
--	--			--	--	--	--
--	--			--	--	--	--
--	--			--	--	--	--
--	--			--	--	--	--
--	--			--	--	--	--
--	--			--	--	--	--
--	--			--	--	--	--
--	--			--	--	--	--
--	--			--	--	--	--
--	--			--	--	--	--
--	--			--	--	--	--
--	--			--	--	--	--
--	--			--	--	--	--
--	--			--	--	--	--
--	--			--	--	--	--
--	--			--	--	--	--
--	--			--	--	--	--
--	--			--	--	--	--
--	--			--	--	--	--
--	--			--	--	--	--
--	--			--	--	--	--
--	--			--	--	--	--
--	--			--	--	--	--
--	--			--	--	--	--
--	--			--	--	--	--
--	--			--	--	--	--
--	--			--	--	--	--
--	--			--	--	--	--
--	--			--	--	--	--
--	--			--	--	--	--
--	--			--	--	--	--
--	--			--	--	--	--
--	--			--	--	--	--
--	--			--	--	--	--
--	--			--	--	--	--
--	--			--	--	--	--
--	--			--	--	--	--
--	--			--	--	--	--
--	--			--	--	--	--
--	--			--	--	--	--
--	--			--	--	--	--
--	--			--	--	--	--
--	--			--	--	--	--
--	--			--	--	--	--
--	--			--	--	--	--
--	--			--	--	--	--
--	--			--	--	--	--
--	--			--	--	--	--
--	--			--	--	--	--
--	--			--	--	--	--
--	--			--	--	--	--
--	--			--	--	--	--
--	--			--	--	--	--
--	--			--	--	--	--
--	--			--	--	--	--
--	--			--	--	--	--
--	--			--	--	--	--
--	--			--	--	--	--
--	--			--	--	--	--
--	--			--	--	--	--
--	--			--	--	--	--
--	--			--	--	--	--
--	--			--	--	--	--
--	--			--	--	--	--
--	--			--	--	--	--
--	--			--	--	--	--
--	--			--	--	--	--
--	--			--	--	--	--
--	--			--	--	--	--
--	--			--	--	--	--
--	--			--	--	--	--
--	--			--	--	--	--
--	--			--	--	--	--
--	--			--	--	--	--
--	--			--	--	--	--
--	--			--	--	--	--
--	--			--	--	--	--
--	--			--	--	--	--
--	--			--	--	--	--
--	--			--	--	--	--
--	--			--	--	--	--
--	--			--	--	--	--
--	--			--	--	--	--
--	--			--	--	--	--
--	--			--	--	--	--
--	--			--	--	--	--
--	--			--	--	--	--
--	--			--	--	--	--
--	--			--	--	--	--
--	--			--	--	--	--
--	--			--	--	--	--
--	--			--	--	--	--
--	--			--	--	--	--
--	--			--	--	--	--
--	--			--	--	--	--
--	--			--	--	--	--
--	--			--	--	--	--
--	--			--	--	--	--
--	--			--	--	--	--
--	--			--	--	--	--
--	--			--	--	--	--
--	--			--	--	--	--
--	--			--	--	--	--
--	--			--	--	--	--
--	--			--	--	--	--
--	--			--	--	--	--
--	--			--	--	--	--
--	--			--	--	--	--
--	--			--	--	--	--
--	--			--	--	--	--
--	--			--	--	--	--
--	--			--	--	--	--
--	--			--	--	--	--
--	--			--	--	--	--
--	--			--	--	--	--
--	--			--	--	--	--
--	--			--	--	--	--
--	--			--	--	--	--
--	--			--	--	--	--
--	--			--	--	--	--
--	--			--	--	--	--
--	--			--	--	--	--
--	--			--	--	--	--
--	--			--	--	--	--
--	--			--	--	--	--
--	--			--	--	--	--
--	--			--	--	--	--
--	--			--	--	--	--
--	--			--	--	--	--
--	--			--	--	--	--
--	--			--	--	--	--
--	--			--	--	--	--
--	--			--	--	--	--
--	--			--	--	--	--
--	--			--	--	--	--
--	--			--	--	--	--
--	--			--	--	--	--
--	--			--	--	--	--
--	--			--	--	--	--
--	--			--	--	--	--
--	--			--	--	--	--
--	--			--	--	--	--
--	--			--	--	--	--
--	--			--	--	--	--
--	--			--	--	--	--
--	--			--	--	--	--
--	--			--	--	--	--
--	--			--	--	--	--
--	--			--	--	--	--
--	--			--	--	--	--
--	--			--	--	--	--
--	--			--	--	--	--
--	--			--	--	--	--
--	--			--	--	--	--
--	--			--	--	--	--
--	--			--	--	--	--
--	--			--	--	--	--
--	--			--	--	--	--
--	--			--	--	--	--
--	--			--	--	--	--
--	--			--	--	--	--
--	--			--	--	--	--
--	--			--	--	--	--
--	--			--	--	--	--
--	--			--	--	--	--
--	--			--	--	--	--
--	--			--	--	--	--
--	--			--	--	--	--
--	--			--	--	--	--
--	--			--	--	--	--
--	--			--	--	--	--
--	--			--	--	--	--
--	--			--	--	--	--
--	--			--	--	--	--
--	--			--	--	--	--
--	--			--	--	--	--
--	--			--	--	--	--
--	--			--	--	--	--
--	--			--	--	--	--
--	--			--	--	--	--
--	--			--	--	--	--
--	--			--	--	--	--
--	--			--	--	--	--
--	--			--	--	--	--
--	--			--	--	--	--
--	--			--	--	--	--
--	--			--	--	--	--
--	--			--	--	--	--
--	--			--	--	--	--
--	--			--	--	--	--
--	--			--	--	--	--
--	--			--	--	--	--
--	--			--	--	--	--
--	--			--	--	--	--
--	--			--	--	--	--
--	--			--	--	--	--
--	--			--	--	--	--
--	--			--	--	--	--
--	--			--	--	--	--
--	--			--	--	--	--
--	--			--	--	--	--
--	--			--	--	--	--
--	--			--	--	--	--
--	--			--	--	--	--
--	--			--	--	--	--
--	--			--	--	--	--
--	--			--	--	--	--
--	--			--	--	--	--
--	--			--	--	--	--
--	--			--	--	--	--
--	--			--	--	--	--
--	--			--	--	--	--
--	--			--	--	--	--
--	--			--	--	--	--
--	--			--	--	--	--
--	--			--	--	--	--
--	--			--	--	--	--
--	--			--	--	--	--
--	--			--	--	--	--
--	--			--	--	--	--
--	--			--	--	--	--
--	--			--	--	--	--
--	--			--	--	--	--
--	--			--	--	--	--
--	--			--	--	--	--
--	--			--	--	--	--
--	--			--	--	--	--
--	--			--	--	--	--
--	--			--	--	--	--
--	--			--	--	--	--
--	--			--	--	--	--
--	--			--	--	--	--
--	--			--	--	--	--
--	--			--	--	--	--
--	--			--	--	--	--
--	--			--	--	--	--
--	--			--	--	--	--
--	--			--	--	--	--
--	--			--	--	--	--
--	--			--	--	--	--
--	--			--	--	--	--
--	--			--	--	--	--
--	--			--	--	--	--
--	--			--	--	--	--
--	--			--	--	--	--
--	--			--	--	--	--
--	--			--	--	--	--
--	--			--	--	--	--
--	--			--	--	--	--
--	--			--	--	--	--
--	--			--	--	--	--
--	--			--	--	--	--
--	--			--	--	--	--
--	--			--	--	--	--
--	--			--	--	--	--
--	--			--	--	--	--
--	--			--	--	--	--
--	--			--	--	--	--
--	--			--	--	--	--
--	--			--	--	--	--
--	--			--	--	--	--
--	--			--	--	--	--
--	--			--	--	--	--
--	--			--	--	--	--
--	--			--	--	--	--
--	--			--	--	--	--
--	--			--	--	--	--
--	--			--	--	--	--
--	--			--	--	--	--
--	--			--	--	--	--
--	--			--	--	--	--
--	--			--	--	--	--
--	--			--	--	--	--
--	--			--	--	--	--
--	--			--	--	--	--
--	--			--	--	--	--
--	--			--	--	--	--
--	--			--	--	--	--
--	--			--	--	--	--
--	--			--	--	--	--
--	--			--	--	--	--
--	--			--	--	--	--
--	--			--	--	--	--
--	--			--	--	--	--
--	--			--	--	--	--
--	--			--	--	--	--
--	--			--	--	--	--
--	--			--	--	--	--
--	--			--	--	--	--
--	--			--	--	--	--
--	--			--	--	--	--
--	--			--	--	--	--
--	--			--	--	--	--
--	--			--	--	--	--
--	--			--	--	--	--
--	--			--	--	--	--
--	--			--	--	--	--
--	--			--	--	--	--
--	--			--	--	--	--
--	--			--	--	--	--
--	--			--	--	--	--
--	--			--	--	--	--
--	--			--	--	--	--
--	--			--	--	--	--
--	--			--	--	--	--
--	--			--	--	--	--
--	--			--	--	--	--
--	--			--	--	--	--
--	--			--	--	--	--
--	--			--	--	--	--
--	--			--	--	--	--
--	--			--	--	--	--
--	--			--	--	--	--
--	--			--	--	--	--
--	--			--	--	--	--
--	--			--	--	--	--
--	--			--	--	--	--
--	--			--	--	--	--
--	--			--	--	--	--
--	--			--	--	--	--
--	--			--	--	--	--
--	--			--	--	--	--
--	--			--	--	--	--
--	--			--	--	--	--
--	--			--	--	--	--
--	--			--	--	--	--
--	--			--	--	--	--
--	--			--	--	--	--
--	--			--	--	--	--
--	--			--	--	--	--
--	--			--	--	--	--
--	--			--	--	--	--
--	--			--	--	--	--
--	--			--	--	--	--
--	--			--	--	--	--
--	--			--	--	--	--
--	--			--	--	--	--
--	--			--	--	--	--
--	--			--	--	--	--
--	--			--	--	--	--
--	--			--	--	--	--
--	--			--	--	--	--
--	--			--	--	--	--
--	--			--	--	--	--
--	--			--	--	--	--
--	--			--	--	--	--
--	--			--	--	--	--
--	--			--	--	--	--
--	--			--	--	--	--
--	--			--	--	--	--
--	--			--	--	--	--
--	--			--	--	--	--
--	--			--	--	--	--
--	--			--	--	--	--
--	--			--	--	--	--
--	--			--	--	--	--
--	--			--	--	--	--
--	--			--	--	--	--
--	--			--	--	--	--
--	--			--	--	--	--
--	--			--	--	--	--
--	--			--	--	--	--
--	--			--	--	--	--
--	--			--	--	--	--
--	--			--	--	--	--
--	--			--	--	--	--
--	--			--	--	--	--
--	--			--	--	--	--
--	--			--	--	--	--
--	--			--	--	--	--
--	--			--	--	--	--
--	--			--	--	--	--
--	--			--	--	--	--
--	--			--	--	--	--
--	--			--	--	--	--
--	--			--	--	--	--
--	--			--	--	--	--
--	--			--	--	--	--
--	--			--	--	--	--
--	--			--	--	--	--
--	--			--	--	--	--
--	--			--	--	--	--
--	--			--	--	--	--
--	--			--	--	--	--
--	--			--	--	--	--
--	--			--	--	--	--
--	--			--	--	--	--
--	--			--	--	--	--
--	--			--	--	--	--
--	--			--	--	--	--
--	--			--	--	--	--
--	--			--	--	--	--
--	--			--	--	--	--
--	--			--	--	--	--
--	--			--	--	--	--
--	--			--	--	--	--
--	--			--	--	--	--
--	--			--	--	--	--
--	--			--	--	--	--
--	--			--	--	--	--
--	--			--	--	--	--
--	--			--	--	--	--
--	--			--	--	--	--
--	--			--	--	--	--
--	--			--	--	--	--
--	--			--	--	--	--
--	--			--	--	--	--
--	--			--	--	--	--
--	--			--	--	--	--
--	--			--	--	--	--
--	--			--	--	--	--
--	--			--	--	--	--
--	--			--	--	--	--
--	--			--	--	--	--
--	--			--	--	--	--
--	--			--	--	--	--
--	--			--	--	--	--
--	--			--	--	--	--
--	--			--	--	--	--
--	--			--	--	--	--
--	--			--	--	--	--
--	--			--	--	--	--
--	--			--	--	--	--
--	--			--	--	--	--
--	--			--	--	--	--
--	--			--	--	--	--
--	--			--	--	--	--
--	--			--	--	--	--
--	--			--	--	--	--
--	--			--	--	--	--
--	--			--	--	--	--
--	--			--	--	--	--
--	--			--	--	--	--
--	--			--	--	--	--
--	--			--	--	--	--
--	--			--	--	--	--
--	--			--	--	--	--
--	--			--	--	--	--
--	--			--	--	--	--
--	--			--	--	--	--
--	--			--	--	--	--
--	--			--	--	--	--
--	--			--	--	--	--
--	--			--	--	--	--
--	--			--	--	--	--
--	--			--	--	--	--
--	--			--	--	--	--
--	--			--	--	--	--
--	--			--	--	--	--
--	--			--	--	--	--
--	--			--	--	--	--
--	--			--	--	--	--
--	--			--	--	--	--
--	--			--	--	--	--
--	--			--	--	--	--
--	--			--	--	--	--
--	--			--	--	--	--
--	--			--	--	--	--
--	--			--	--	--	--
--	--			--	--	--	--
--	--			--	--	--	--
--	--			--	--	--	--
--	--			--	--	--	--
--	--			--	--	--	--
--	--			--	--	--	--
--	--			--	--	--	--

## Sheet: Fig 2b
20	2992
20.02	3097
20.04	3062
20.06	2753
20.08	2940
20.1	3167
20.12	3208
20.14	2852
20.16	2917
20.18	2893
20.2	2998
20.22	3144
20.24	3208
20.26	3010
20.28	2963
20.3	3138
20.32	2899
20.34	3086
20.36	2952
20.38	3045
20.4	3080
20.42	2987
20.44	2975
20.46	3342
20.48	3313
20.5	3068
20.52	2928
20.54	3185
20.56	3302
20.58	3220
20.6	3272
20.62	3179
20.64	3436
20.66	3039
20.68	3232
20.7	3033
20.72	2759
20.74	3033
20.76	3296
20.78	3162
20.8	3092
20.82	3127
20.84	3296
20.86	3366
20.88	3162
20.9	2835
20.92	3237
20.94	3097
20.96	3185
20.98	3109
21	2963
21.02	3132
21.04	3366
21.06	3167
21.08	3237
21.1	3296
21.12	3197
21.14	3453
21.16	3477
21.18	3319
21.2	3109
21.22	3383
21.24	3325
21.26	2987
21.28	3208
21.3	3494
21.32	3162
21.34	3127
21.36	3360
21.38	3389
21.4	3395
21.42	3395
21.44	3494
21.46	3506
21.48	2957
21.5	3278
21.52	3226
21.54	3366
21.56	3173
21.58	3255
21.6	3156
21.62	3395
21.64	3290
21.66	3477
21.68	3401
21.7	3494
21.72	3354
21.74	3290
21.76	3523
21.78	3267
21.8	3535
21.82	3383
21.84	3337
21.86	3424
21.88	3611
21.9	3179
21.92	3488
21.94	3395
21.96	3313
21.98	3232
22	3354
22.02	3412
22.04	3506
22.06	3488
22.08	3517
22.1	3249
22.12	3442
22.14	3710
22.16	3331
22.18	3313
22.2	3307
22.22	3377
22.24	3687
22.26	3354
22.28	3506
22.3	3360
22.32	3471
22.34	3453
22.36	3372
22.38	3348
22.4	3261
22.42	3558
22.44	3570
22.46	3535
22.48	3447
22.5	3459
22.52	3325
22.54	3436
22.56	3459
22.58	3366
22.6	3535
22.62	3541
22.64	3395
22.66	3587
22.68	3500
22.7	3430
22.72	3407
22.74	3232
22.76	3529
22.78	3354
22.8	3261
22.82	3599
22.84	3354
22.86	3605
22.88	3628
22.9	3757
22.92	3552
22.94	3751
22.96	3500
22.98	3465
23	3360
23.02	3342
23.04	3447
23.06	3471
23.08	3611
23.1	3698
23.12	3290
23.14	3401
23.16	3582
23.18	3652
23.2	3634
23.22	3325
23.24	3208
23.26	3296
23.28	3471
23.3	3500
23.32	3214
23.34	3716
23.36	3313
23.38	3430
23.4	3541
23.42	3424
23.44	3564
23.46	3471
23.48	3535
23.5	3465
23.52	3582
23.54	3500
23.56	3482
23.58	3523
23.6	3710
23.62	3453
23.64	3605
23.66	3541
23.68	3132
23.7	3564
23.72	3570
23.74	3465
23.76	3377
23.78	3599
23.8	3395
23.82	3745
23.84	3628
23.86	3547
23.88	3675
23.9	3827
23.92	3605
23.94	3628
23.96	3547
23.98	3401
24	3587
24.02	3477
24.04	3564
24.06	3646
24.08	3529
24.1	3582
24.12	3710
24.14	3541
24.16	3716
24.18	3570
24.2	3465
24.22	3727
24.24	3599
24.26	3611
24.28	3593
24.3	3570
24.32	3733
24.34	3582
24.36	3529
24.38	3669
24.4	3803
24.42	3605
24.44	3856
24.46	3558
24.48	3739
24.5	3657
24.52	3512
24.54	3669
24.56	3442
24.58	3424
24.6	3599
24.62	3838
24.64	3663
24.66	3681
24.68	3622
24.7	3611
24.72	3972
24.74	3786
24.76	3477
24.78	3722
24.8	3570
24.82	3570
24.84	3751
24.86	4112
24.88	3803
24.9	3687
24.92	3768
24.94	3797
24.96	3698
24.98	3605
25	3605
25.02	3692
25.04	3704
25.06	3803
25.08	3617
25.1	3762
25.12	3961
25.14	3657
25.16	3856
25.18	3832
25.2	4089
25.22	3949
25.24	3955
25.26	3943
25.28	3920
25.3	4031
25.32	3605
25.34	3879
25.36	3943
25.38	4177
25.4	3961
25.42	3920
25.44	3710
25.46	3698
25.48	3692
25.5	3803
25.52	3838
25.54	3687
25.56	3926
25.58	3797
25.6	3885
25.62	3990
25.64	3996
25.66	4007
25.68	3908
25.7	4002
25.72	3867
25.74	4042
25.76	3926
25.78	3862
25.8	3867
25.82	3739
25.84	4031
25.86	3902
25.88	3657
25.9	3786
25.92	3891
25.94	3891
25.96	4247
25.98	3984
26	3955
26.02	4107
26.04	3955
26.06	4077
26.08	3850
26.1	3803
26.12	4136
26.14	3961
26.16	3932
26.18	3891
26.2	3873
26.22	4101
26.24	3897
26.26	4171
26.28	3990
26.3	3803
26.32	3675
26.34	3885
26.36	3821
26.38	3827
26.4	3856
26.42	3722
26.44	3692
26.46	3792
26.48	3733
26.5	3663
26.52	3366
26.54	3657
26.56	3669
26.58	3582
26.6	3541
26.62	3389
26.64	3389
26.66	3267
26.68	3558
26.7	3529
26.72	3482
26.74	3430
26.76	3191
26.78	3348
26.8	3121
26.82	3389
26.84	3494
26.86	3348
26.88	3103
26.9	3389
26.92	3389
26.94	3121
26.96	3342
26.98	3261
27	3342
27.02	3232
27.04	3307
27.06	3471
27.08	3179
27.1	3086
27.12	3010
27.14	3191
27.16	3412
27.18	3057
27.2	3127
27.22	2882
27.24	3337
27.26	3232
27.28	3261
27.3	3272
27.32	3255
27.34	3243
27.36	3208
27.38	3138
27.4	3033
27.42	3237
27.44	3156
27.46	3179
27.48	3057
27.5	3103
27.52	3097
27.54	3010
27.56	2952
27.58	3027
27.6	3243
27.62	2940
27.64	2724
27.66	3173
27.68	3057
27.7	2823
27.72	3062
27.74	2946
27.76	3115
27.78	2806
27.8	2782
27.82	2934
27.84	2893
27.86	2952
27.88	3132
27.9	2969
27.92	3004
27.94	3004
27.96	3272
27.98	2981
28	2753
28.02	2876
28.04	3086
28.06	2928
28.08	2876
28.1	2689
28.12	2707
28.14	2928
28.16	3045
28.18	2759
28.2	2963
28.22	2876
28.24	3086
28.26	2940
28.28	2788
28.3	2753
28.32	2940
28.34	2864
28.36	2835
28.38	2841
28.4	2777
28.42	2940
28.44	2882
28.46	2806
28.48	2852
28.5	2718
28.52	2952
28.54	2928
28.56	2736
28.58	2969
28.6	2852
28.62	2864
28.64	2829
28.66	2835
28.68	2718
28.7	2835
28.72	2788
28.74	2771
28.76	2637
28.78	2602
28.8	2777
28.82	2467
28.84	2812
28.86	2520
28.88	2829
28.9	2613
28.92	2747
28.94	2695
28.96	2689
28.98	2701
29	2712
29.02	2922
29.04	2730
29.06	2444
29.08	2561
29.1	2648
29.12	2683
29.14	2642
29.16	2648
29.18	2602
29.2	2613
29.22	2794
29.24	2987
29.26	2584
29.28	2876
29.3	2602
29.32	2788
29.34	2502
29.36	2607
29.38	2683
29.4	2736
29.42	2537
29.44	2747
29.46	2759
29.48	2771
29.5	2672
29.52	2409
29.54	2683
29.56	2555
29.58	2578
29.6	2543
29.62	2771
29.64	2508
29.66	2561
29.68	2683
29.7	2841
29.72	2689
29.74	2841
29.76	2497
29.78	2631
29.8	2765
29.82	2607
29.84	2718
29.86	2526
29.88	2549
29.9	2572
29.92	2742
29.94	2596
29.96	2607
29.98	2619
30	2747
30.02	2543
30.04	2602
30.06	2543
30.08	2514
30.1	2502
30.12	2421
30.14	2607
30.16	2362
30.18	2450
30.2	2497
30.22	2421
30.24	2502
30.26	2514
30.28	2555
30.3	2683
30.32	2345
30.34	2467
30.36	2450
30.38	2432
30.4	2368
30.42	2473
30.44	2561
30.46	2456
30.48	2392
30.5	2625
30.52	2380
30.54	2514
30.56	2444
30.58	2532
30.6	2415
30.62	2374
30.64	2543
30.66	2252
30.68	2362
30.7	2642
30.72	2263
30.74	2374
30.76	2129
30.78	2520
30.8	2368
30.82	2450
30.84	2456
30.86	2602
30.88	2362
30.9	2327
30.92	2415
30.94	2590
30.96	2240
30.98	2572
31	2187
31.02	2444
31.04	2450
31.06	2386
31.08	2357
31.1	2427
31.12	2228
31.14	2421
31.16	2485
31.18	2467
31.2	2316
31.22	2409
31.24	2287
31.26	2345
31.28	2409
31.3	2712
31.32	2543
31.34	2339
31.36	2427
31.38	2502
31.4	2275
31.42	2397
31.44	2316
31.46	2403
31.48	2380
31.5	2380
31.52	2246
31.54	2368
31.56	2304
31.58	2106
31.6	2450
31.62	2415
31.64	2182
31.66	2199
31.68	2211
31.7	2310
31.72	2403
31.74	2427
31.76	2047
31.78	2176
31.8	2205
31.82	2368
31.84	2392
31.86	2304
31.88	2135
31.9	2187
31.92	2170
31.94	2292
31.96	2141
31.98	2012
32	2252
32.02	2152
32.04	2240
32.06	2141
32.08	2222
32.1	2257
32.12	2129
32.14	2228
32.16	2222
32.18	2316
32.2	2170
32.22	2287
32.24	2199
32.26	2088
32.28	1942
32.3	2147
32.32	2397
32.34	1896
32.36	2240
32.38	2053
32.4	2077
32.42	2059
32.44	2082
32.46	1931
32.48	2158
32.5	2042
32.52	2082
32.54	1896
32.56	1989
32.58	1995
32.6	2287
32.62	2112
32.64	2211
32.66	1878
32.68	1948
32.7	1913
32.72	2042
32.74	2199
32.76	2053
32.78	2141
32.8	2252
32.82	1919
32.84	2059
32.86	2123
32.88	2001
32.9	2257
32.92	1960
32.94	2117
32.96	2240
32.98	1972
33	1948
33.02	2187
33.04	1931
33.06	1966
33.08	2088
33.1	1791
33.12	2141
33.14	1855
33.16	2304
33.18	1937
33.2	2193
33.22	1960
33.24	2047
33.26	2100
33.28	2065
33.3	2100
33.32	1902
33.34	2001
33.36	2007
33.38	1849
33.4	1913
33.42	1872
33.44	1937
33.46	1960
33.48	2088
33.5	1756
33.52	1814
33.54	1995
33.56	2024
33.58	2012
33.6	1913
33.62	1808
33.64	1972
33.66	1884
33.68	1931
33.7	2193
33.72	1937
33.74	1727
33.76	1931
33.78	2112
33.8	1861
33.82	2047
33.84	2007
33.86	1983
33.88	2012
33.9	2001
33.92	1913
33.94	2012
33.96	2012
33.98	2187
34	2059
34.02	2357
34.04	2228
34.06	2409
34.08	2497
34.1	2432
34.12	2788
34.14	2887
34.16	3080
34.18	3395
34.2	3622
34.22	3675
34.24	4054
34.26	4130
34.28	4422
34.3	4754
34.32	4690
34.34	4591
34.36	4649
34.38	4439
34.4	4363
34.42	4369
34.44	3955
34.46	3797
34.48	3815
34.5	3500
34.52	3202
34.54	3080
34.56	2847
34.58	2817
34.6	2491
34.62	2689
34.64	2666
34.66	2316
34.68	2549
34.7	2368
34.72	2368
34.74	2432
34.76	2532
34.78	2532
34.8	2631
34.82	2549
34.84	2555
34.86	2654
34.88	2736
34.9	2596
34.92	2765
34.94	2777
34.96	2625
34.98	2660
35	2637
35.02	2520
35.04	2485
35.06	2246
35.08	2234
35.1	2292
35.12	1983
35.14	2123
35.16	1843
35.18	2211
35.2	2147
35.22	1942
35.24	1773
35.26	1855
35.28	1896
35.3	1907
35.32	1861
35.34	1925
35.36	1808
35.38	1995
35.4	1861
35.42	1721
35.44	2042
35.46	1919
35.48	1884
35.5	1907
35.52	1884
35.54	1861
35.56	1977
35.58	1913
35.6	1890
35.62	2007
35.64	1727
35.66	1890
35.68	1884
35.7	1937
35.72	2082
35.74	1977
35.76	2065
35.78	2106
35.8	1995
35.82	2001
35.84	2129
35.86	2129
35.88	2036
35.9	1977
35.92	2135
35.94	2199
35.96	2240
35.98	2240
36	2152
36.02	2187
36.04	2386
36.06	2217
36.08	2135
36.1	2497
36.12	2333
36.14	2497
36.16	2613
36.18	2806
36.2	2613
36.22	3022
36.24	3138
36.26	3232
36.28	3255
36.3	3675
36.32	3967
36.34	4293
36.36	4690
36.38	5122
36.4	5477
36.42	5897
36.44	6574
36.46	6562
36.48	7367
36.5	7694
36.52	7671
36.54	8563
36.56	8143
36.58	8295
36.6	7852
36.62	7478
36.64	7589
36.66	7268
36.68	6650
36.7	6627
36.72	6131
36.74	6026
36.76	5827
36.78	5431
36.8	5437
36.82	5069
36.84	4964
36.86	4346
36.88	4847
36.9	4643
36.92	4282
36.94	3727
36.96	3850
36.98	3751
37	3739
37.02	3552
37.04	3366
37.06	3407
37.08	3249
37.1	3261
37.12	2899
37.14	3068
37.16	2742
37.18	3156
37.2	2841
37.22	3027
37.24	2987
37.26	3232
37.28	3191
37.3	3313
37.32	2992
37.34	2922
37.36	3127
37.38	3290
37.4	3395
37.42	3494
37.44	3302
37.46	3687
37.48	3745
37.5	4165
37.52	4130
37.54	4340
37.56	4690
37.58	4567
37.6	5110
37.62	5092
37.64	5507
37.66	5180
37.68	5343
37.7	5215
37.72	5425
37.74	5501
37.76	5308
37.78	5227
37.8	4795
37.82	4958
37.84	4497
37.86	4392
37.88	4229
37.9	4095
37.92	3704
37.94	3611
37.96	3389
37.98	3471
38	3208
38.02	3185
38.04	2712
38.06	2683
38.08	2677
38.1	2736
38.12	2742
38.14	2508
38.16	2467
38.18	2409
38.2	2357
38.22	2275
38.24	2222
38.26	2164
38.28	2362
38.3	2345
38.32	2292
38.34	2117
38.36	2082
38.38	2403
38.4	2362
38.42	2234
38.44	2269
38.46	2170
38.48	2386
38.5	2012
38.52	2298
38.54	2252
38.56	2392
38.58	2462
38.6	2479
38.62	2450
38.64	2567
38.66	2631
38.68	2532
38.7	2742
38.72	2642
38.74	2718
38.76	2736
38.78	2718
38.8	3109
38.82	3132
38.84	3261
38.86	3412
38.88	3261
38.9	3529
38.92	3914
38.94	4398
38.96	4305
38.98	4579
39	5215
39.02	5559
39.04	5909
39.06	6277
39.08	7111
39.1	7782
39.12	8703
39.14	8767
39.16	10372
39.18	11153
39.2	12232
39.22	13172
39.24	13837
39.26	14379
39.28	14531
39.3	15598
39.32	15540
39.34	16135
39.36	16036
39.38	14449
39.4	14181
39.42	14216
39.44	12944
39.46	11923
39.48	10961
39.5	10051
39.52	9456
39.54	8686
39.56	7601
39.58	7257
39.6	6592
39.62	5944
39.64	5746
39.66	5017
39.68	4818
39.7	4136
39.72	4118
39.74	4072
39.76	3745
39.78	3267
39.8	3412
39.82	3208
39.84	3121
39.86	3121
39.88	3062
39.9	2660
39.92	2724
39.94	2532
39.96	2654
39.98	2485
40	2666
40.02	2502
40.04	2532
40.06	2182
40.08	2170
40.1	2088
40.12	2345
40.14	2234
40.16	2182
40.18	2094
40.2	2205
40.22	2082
40.24	2152
40.26	2024
40.28	2117
40.3	1977
40.32	2129
40.34	1942
40.36	1732
40.38	1907
40.4	1826
40.42	2007
40.44	2053
40.46	1849
40.48	1791
40.5	1872
40.52	1872
40.54	1925
40.56	1878
40.58	1820
40.6	1896
40.62	1896
40.64	1773
40.66	2263
40.68	1855
40.7	2012
40.72	1756
40.74	1931
40.76	1942
40.78	1622
40.8	1960
40.82	1925
40.84	1966
40.86	1779
40.88	1855
40.9	1861
40.92	1767
40.94	1884
40.96	1744
40.98	1855
41	1662
41.02	1622
41.04	1750
41.06	1907
41.08	1791
41.1	1773
41.12	1832
41.14	1808
41.16	1890
41.18	1692
41.2	1843
41.22	1867
41.24	1942
41.26	1779
41.28	1779
41.3	1791
41.32	1907
41.34	1686
41.36	1890
41.38	1925
41.4	1902
41.42	1820
41.44	1563
41.46	1919
41.48	1849
41.5	1948
41.52	1972
41.54	1785
41.56	1972
41.58	1744
41.6	1919
41.62	1937
41.64	2053
41.66	1995
41.68	1919
41.7	2036
41.72	1878
41.74	1948
41.76	2088
41.78	2042
41.8	1942
41.82	2065
41.84	1977
41.86	2112
41.88	2275
41.9	2135
41.92	2187
41.94	2222
41.96	2123
41.98	2234
42	2152
42.02	2152
42.04	2374
42.06	2415
42.08	2788
42.1	2613
42.12	2701
42.14	2777
42.16	3010
42.18	3057
42.2	3249
42.22	3366
42.24	3512
42.26	3745
42.28	4101
42.3	4462
42.32	4538
42.34	4888
42.36	5297
42.38	5419
42.4	6084
42.42	6102
42.44	6364
42.46	6376
42.48	6166
42.5	5851
42.52	5903
42.54	5518
42.56	5437
42.58	5022
42.6	4947
42.62	4433
42.64	4451
42.66	3873
42.68	3803
42.7	3290
42.72	2928
42.74	2812
42.76	2870
42.78	2625
42.8	2444
42.82	2549
42.84	2374
42.86	2117
42.88	2205
42.9	2071
42.92	2042
42.94	1773
42.96	1861
42.98	1913
43	1896
43.02	1785
43.04	1849
43.06	1855
43.08	1779
43.1	1697
43.12	1878
43.14	1896
43.16	1791
43.18	1657
43.2	1575
43.22	1686
43.24	1592
43.26	1826
43.28	1686
43.3	1563
43.32	1657
43.34	1674
43.36	1692
43.38	1575
43.4	1557
43.42	1487
43.44	1540
43.46	1569
43.48	1406
43.5	1581
43.52	1581
43.54	1657
43.56	1482
43.58	1476
43.6	1616
43.62	1587
43.64	1697
43.66	1511
43.68	1522
43.7	1400
43.72	1557
43.74	1429
43.76	1400
43.78	1400
43.8	1423
43.82	1476
43.84	1528
43.86	1388
43.88	1301
43.9	1540
43.92	1552
43.94	1452
43.96	1517
43.98	1406
44	1406
44.02	1499
44.04	1429
44.06	1359
44.08	1330
44.1	1347
44.12	1382
44.14	1447
44.16	1283
44.18	1272
44.2	1336
44.22	1388
44.24	1330
44.26	1371
44.28	1307
44.3	1312
44.32	1388
44.34	1382
44.36	1301
44.38	1353
44.4	1353
44.42	1330
44.44	1406
44.46	1283
44.48	1219
44.5	1207
44.52	1318
44.54	1423
44.56	1312
44.58	1283
44.6	1365
44.62	1330
44.64	1231
44.66	1225
44.68	1184
44.7	1417
44.72	1353
44.74	1347
44.76	1161
44.78	1330
44.8	1371
44.82	1505
44.84	1359
44.86	1289
44.88	1295
44.9	1207
44.92	1301
44.94	1301
44.96	1377
44.98	1172
45	1365
45.02	1172
45.04	1336
45.06	1452
45.08	1365
45.1	1312
45.12	1126
45.14	1318
45.16	1190
45.18	1324
45.2	1336
45.22	1114
45.24	1347
45.26	1172
45.28	1225
45.3	1225
45.32	1330
45.34	1336
45.36	1342
45.38	1283
45.4	1178
45.42	1132
45.44	1225
45.46	1172
45.48	1318
45.5	1330
45.52	1207
45.54	1196
45.56	1295
45.58	1347
45.6	1277
45.62	1318
45.64	1172
45.66	1149
45.68	1277
45.7	1382
45.72	1190
45.74	1178
45.76	1260
45.78	1272
45.8	1178
45.82	1172
45.84	1167
45.86	1161
45.88	1102
45.9	1336
45.92	1248
45.94	1312
45.96	1231
45.98	1225
46	1277
46.02	1120
46.04	1248
46.06	1213
46.08	1225
46.1	1225
46.12	1225
46.14	1225
46.16	1318
46.18	1277
46.2	1178
46.22	1242
46.24	1266
46.26	1184
46.28	1178
46.3	1178
46.32	1312
46.34	1429
46.36	1283
46.38	1272
46.4	1406
46.42	1242
46.44	1295
46.46	1207
46.48	1277
46.5	1225
46.52	1318
46.54	1447
46.56	1458
46.58	1441
46.6	1394
46.62	1563
46.64	1441
46.66	1517
46.68	1388
46.7	1312
46.72	1377
46.74	1371
46.76	1050
46.78	1190
46.8	1266
46.82	1237
46.84	1347
46.86	1178
46.88	1254
46.9	1266
46.92	1266
46.94	1219
46.96	1184
46.98	1242
47	1312
47.02	1196
47.04	1102
47.06	1167
47.08	1248
47.1	1307
47.12	1114
47.14	1184
47.16	1050
47.18	1219
47.2	1032
47.22	1190
47.24	1359
47.26	1155
47.28	980
47.3	1143
47.32	1085
47.34	1242
47.36	1260
47.38	1155
47.4	1149
47.42	1184
47.44	1132
47.46	1161
47.48	1184
47.5	1207
47.52	1283
47.54	1231
47.56	1050
47.58	1266
47.6	1353
47.62	1102
47.64	1283
47.66	1196
47.68	1190
47.7	1242
47.72	1120
47.74	1172
47.76	1207
47.78	1318
47.8	1015
47.82	1190
47.84	1126
47.86	1143
47.88	1377
47.9	1149
47.92	986
47.94	1143
47.96	1050
47.98	1091
48	1260
48.02	1324
48.04	1196
48.06	1032
48.08	945
48.1	1102
48.12	1231
48.14	1027
48.16	1038
48.18	1202
48.2	1097
48.22	1126
48.24	957
48.26	1062
48.28	1190
48.3	1178
48.32	1149
48.34	1091
48.36	1207
48.38	1114
48.4	1021
48.42	1091
48.44	1167
48.46	1266
48.48	1137
48.5	1114
48.52	1213
48.54	1143
48.56	1062
48.58	1108
48.6	1237
48.62	1213
48.64	1021
48.66	1132
48.68	1202
48.7	1237
48.72	1260
48.74	1050
48.76	1067
48.78	1085
48.8	1032
48.82	1050
48.84	1167
48.86	1178
48.88	1108
48.9	1196
48.92	1225
48.94	1126
48.96	1108
48.98	1102
49	1120
49.02	1137
49.04	1114
49.06	1015
49.08	1097
49.1	1097
49.12	1219
49.14	1184
49.16	1225
49.18	1207
49.2	997
49.22	1161
49.24	1137
49.26	1108
49.28	1097
49.3	1056
49.32	974
49.34	1003
49.36	1225
49.38	1108
49.4	1196
49.42	1184
49.44	1178
49.46	1242
49.48	1050
49.5	968
49.52	1073
49.54	1102
49.56	1167
49.58	1272
49.6	1132
49.62	1114
49.64	1202
49.66	1295
49.68	1137
49.7	1050
49.72	1062
49.74	1219
49.76	1213
49.78	1120
49.8	1161
49.82	1003
49.84	1091
49.86	1091
49.88	1167
49.9	1132
49.92	1079
49.94	1237
49.96	1085
49.98	1120
50	1254
50.02	1097
50.04	1102
50.06	1108
50.08	1143
50.1	1196
50.12	1149
50.14	1184
50.16	1237
50.18	1178
50.2	1272
50.22	1038
50.24	1073
50.26	1050
50.28	1132
50.3	1108
50.32	1155
50.34	1167
50.36	1172
50.38	1021
50.4	1184
50.42	1097
50.44	1120
50.46	1021
50.48	1038
50.5	1132
50.52	1196
50.54	1097
50.56	910
50.58	1289
50.6	1062
50.62	1289
50.64	1266
50.66	1248
50.68	1038
50.7	1225
50.72	1102
50.74	1190
50.76	1027
50.78	1126
50.8	1155
50.82	1213
50.84	1213
50.86	1021
50.88	1190
50.9	1266
50.92	1207
50.94	1237
50.96	1102
50.98	1301
51	1289
51.02	1242
51.04	1336
51.06	1202
51.08	1336
51.1	1102
51.12	1207
51.14	1114
51.16	1213
51.18	1260
51.2	1277
51.22	1295
51.24	1225
51.26	1225
51.28	1237
51.3	1277
51.32	1260
51.34	1441
51.36	1412
51.38	1324
51.4	1522
51.42	1283
51.44	1342
51.46	1441
51.48	1604
51.5	1522
51.52	1347
51.54	1429
51.56	1499
51.58	1511
51.6	1657
51.62	1581
51.64	1575
51.66	1662
51.68	1534
51.7	1931
51.72	1872
51.74	2047
51.76	2287
51.78	2292
51.8	2112
51.82	2351
51.84	2520
51.86	2415
51.88	2637
51.9	2852
51.92	3296
51.94	2957
51.96	3010
51.98	2934
52	3167
52.02	3232
52.04	2987
52.06	3103
52.08	3127
52.1	2701
52.12	3057
52.14	3074
52.16	2747
52.18	2660
52.2	2567
52.22	2590
52.24	2485
52.26	2380
52.28	2182
52.3	2298
52.32	1977
52.34	1942
52.36	1942
52.38	1762
52.4	1767
52.42	1861
52.44	1686
52.46	1767
52.48	1651
52.5	1528
52.52	1610
52.54	1592
52.56	1464
52.58	1540
52.6	1394
52.62	1493
52.64	1347
52.66	1400
52.68	1394
52.7	1318
52.72	1412
52.74	1493
52.76	1260
52.78	1347
52.8	1365
52.82	1272
52.84	1359
52.86	1260
52.88	1324
52.9	1225
52.92	1062
52.94	1441
52.96	1242
52.98	1242
53	1196
53.02	1196
53.04	1318
53.06	1336
53.08	1289
53.1	1318
53.12	1266
53.14	1196
53.16	1225
53.18	1266
53.2	1347
53.22	1207
53.24	1324
53.26	1336
53.28	1371
53.3	1073
53.32	1178
53.34	1324
53.36	1167
53.38	1213
53.4	1196
53.42	1155
53.44	1097
53.46	1149
53.48	1207
53.5	1277
53.52	1377
53.54	1050
53.56	1283
53.58	1167
53.6	1342
53.62	1266
53.64	1231
53.66	1260
53.68	1336
53.7	1056
53.72	1091
53.74	1231
53.76	1196
53.78	1196
53.8	1172
53.82	1272
53.84	1289
53.86	1266
53.88	1178
53.9	1102
53.92	1172
53.94	1202
53.96	1196
53.98	1155
54	1178
54.02	1266
54.04	1079
54.06	1272
54.08	1207
54.1	1132
54.12	1237
54.14	1167
54.16	1207
54.18	1132
54.2	1272
54.22	1260
54.24	1108
54.26	1132
54.28	1137
54.3	1097
54.32	1085
54.34	1225
54.36	1184
54.38	1155
54.4	1062
54.42	1137
54.44	951
54.46	1167
54.48	1237
54.5	1213
54.52	1102
54.54	1067
54.56	1155
54.58	1155
54.6	1097
54.62	1225
54.64	1085
54.66	1178
54.68	1032
54.7	1301
54.72	1213
54.74	1161
54.76	1073
54.78	1260
54.8	1161
54.82	1149
54.84	1225
54.86	1219
54.88	1184
54.9	1178
54.92	1044
54.94	1108
54.96	1167
54.98	1038
55	1155
55.02	1038
55.04	1085
55.06	1196
55.08	1207
55.1	1114
55.12	1097
55.14	1172
55.16	1003
55.18	1091
55.2	1120
55.22	1149
55.24	1073
55.26	1079
55.28	1242
55.3	1272
55.32	1167
55.34	1120
55.36	1120
55.38	1003
55.4	1137
55.42	1015
55.44	1044
55.46	1132
55.48	1085
55.5	1114
55.52	1097
55.54	1056
55.56	1178
55.58	1248
55.6	1067
55.62	1248
55.64	1120
55.66	1126
55.68	1073
55.7	1231
55.72	1108
55.74	1155
55.76	1102
55.78	1190
55.8	1079
55.82	1114
55.84	1067
55.86	1062
55.88	1167
55.9	1178
55.92	1149
55.94	1155
55.96	1050
55.98	1044
56	1184
56.02	1108
56.04	1242
56.06	1272
56.08	1155
56.1	1184
56.12	1178
56.14	1219
56.16	1178
56.18	1207
56.2	1202
56.22	1417
56.24	1237
56.26	1301
56.28	1219
56.3	1190
56.32	1301
56.34	1324
56.36	1242
56.38	1242
56.4	1318
56.42	1266
56.44	1184
56.46	1266
56.48	1178
56.5	1184
56.52	1190
56.54	1172
56.56	1155
56.58	1283
56.6	1260
56.62	1342
56.64	1237
56.66	1143
56.68	1149
56.7	1126
56.72	1073
56.74	1114
56.76	1207
56.78	1102
56.8	1062
56.82	1202
56.84	1254
56.86	957
56.88	1202
56.9	962
56.92	1108
56.94	1062
56.96	1091
56.98	1015
57	1137
57.02	1067
57.04	1056
57.06	1044
57.08	1050
57.1	986
57.12	1062
57.14	1219
57.16	1102
57.18	1149
57.2	1079
57.22	1038
57.24	1114
57.26	1003
57.28	1114
57.3	1067
57.32	1202
57.34	1178
57.36	881
57.38	1067
57.4	1108
57.42	1167
57.44	1114
57.46	1067
57.48	1283
57.5	1009
57.52	1126
57.54	1114
57.56	1108
57.58	1102
57.6	1003
57.62	1120
57.64	1062
57.66	1091
57.68	1161
57.7	1015
57.72	1056
57.74	1155
57.76	1056
57.78	1079
57.8	1120
57.82	1044
57.84	1114
57.86	968
57.88	1097
57.9	1091
57.92	1038
57.94	1003
57.96	1097
57.98	1184
58	1102
58.02	957
58.04	1067
58.06	1097
58.08	1073
58.1	1102
58.12	1108
58.14	1126
58.16	1032
58.18	962
58.2	1114
58.22	1038
58.24	1114
58.26	1067
58.28	1097
58.3	1120
58.32	1137
58.34	1079
58.36	1184
58.38	962
58.4	1114
58.42	1038
58.44	1044
58.46	1050
58.48	1056
58.5	1114
58.52	1126
58.54	1318
58.56	1015
58.58	1202
58.6	1167
58.62	1132
58.64	962
58.66	1009
58.68	1108
58.7	1056
58.72	1102
58.74	992
58.76	1067
58.78	1219
58.8	1172
58.82	1038
58.84	1167
58.86	1149
58.88	1207
58.9	1143
58.92	1137
58.94	986
58.96	1149
58.98	1056
59	1027
59.02	1044
59.04	1091
59.06	997
59.08	957
59.1	1044
59.12	1079
59.14	1207
59.16	1079
59.18	1062
59.2	1277
59.22	1079
59.24	1009
59.26	1190
59.28	1190
59.3	1091
59.32	1027
59.34	1085
59.36	1108
59.38	1120
59.4	1091
59.42	1085
59.44	1137
59.46	1132
59.48	1207
59.5	1021
59.52	1126
59.54	1207
59.56	1137
59.58	1184
59.6	1050
59.62	1079
59.64	1143
59.66	1167
59.68	1091
59.7	1213
59.72	1114
59.74	1027
59.76	1114
59.78	1172
59.8	1260
59.82	1056
59.84	1032
59.86	1062
59.88	1190
59.9	1143
59.92	1044
59.94	1137
59.96	1266
59.98	1079
[truncated: 501 more rows]

## Sheet: Fig 2c
left												right
	10s		30s		45s		60s		120s			I(MoC)/I(Mo2C)	time	error bars
35	2917	35	2870	35	2637	35	3162	35	2345			1.45675	10	0.23737
35.02	2882	35.02	2835	35.02	2520	35.02	3261	35.02	2211			1.17707	30	0.19658
35.04	2800	35.04	3057	35.04	2485	35.04	3086	35.04	2065			1.13101	45	0.1987
35.06	2572	35.06	3109	35.06	2246	35.06	3197	35.06	2187			1.03173	60	0.17042
35.08	2882	35.08	2672	35.08	2234	35.08	2858	35.08	2281			0.78323	120	0.14484
35.1	2567	35.1	2876	35.1	2292	35.1	2806	35.1	2246			--
35.12	2742	35.12	2981	35.12	1983	35.12	2648	35.12	2077			--
35.14	2450	35.14	2812	35.14	2123	35.14	2782	35.14	2147			--
35.16	2357	35.16	2812	35.16	1843	35.16	2549	35.16	2147			--
35.18	2327	35.18	2946	35.18	2211	35.18	2567	35.18	2030			--
35.2	2322	35.2	2963	35.2	2147	35.2	2590	35.2	2036
35.22	2304	35.22	2753	35.22	1942	35.22	2520	35.22	2030
35.24	1966	35.24	2969	35.24	1773	35.24	2397	35.24	2007
35.26	1954	35.26	2567	35.26	1855	35.26	2421	35.26	2106
35.28	1931	35.28	2782	35.28	1896	35.28	2357	35.28	2077
35.3	2071	35.3	2794	35.3	1907	35.3	2537	35.3	2135
35.32	2112	35.32	2777	35.32	1861	35.32	2415	35.32	2147
35.34	2112	35.34	2485	35.34	1925	35.34	2602	35.34	2007
35.36	1995	35.36	2817	35.36	1808	35.36	2357	35.36	2193
35.38	1983	35.38	2864	35.38	1995	35.38	2298	35.38	2135
35.4	2012	35.4	2543	35.4	1861	35.4	2537	35.4	2123
35.42	1995	35.42	2508	35.42	1721	35.42	2637	35.42	2129
35.44	2007	35.44	2572	35.44	2042	35.44	2462	35.44	2205
35.46	1925	35.46	2777	35.46	1919	35.46	2537	35.46	2007
35.48	1972	35.48	2707	35.48	1884	35.48	2182	35.48	2141
35.5	1954	35.5	2677	35.5	1907	35.5	2462	35.5	1983
35.52	2030	35.52	2788	35.52	1884	35.52	2409	35.52	2077
35.54	1861	35.54	2660	35.54	1861	35.54	2479	35.54	1989
35.56	1942	35.56	2847	35.56	1977	35.56	2450	35.56	2193
35.58	2211	35.58	2730	35.58	1913	35.58	2240	35.58	1948
35.6	1890	35.6	2893	35.6	1890	35.6	2351	35.6	2135
35.62	2007	35.62	2782	35.62	2007	35.62	2357	35.62	2077
35.64	2001	35.64	2514	35.64	1727	35.64	2316	35.64	2135
35.66	2007	35.66	2777	35.66	1890	35.66	2257	35.66	2176
35.68	2217	35.68	2858	35.68	1884	35.68	2456	35.68	2199
35.7	2077	35.7	2660	35.7	1937	35.7	2327	35.7	2281
35.72	1937	35.72	2800	35.72	2082	35.72	2345	35.72	2123
35.74	2217	35.74	2940	35.74	1977	35.74	2467	35.74	2059
35.76	1972	35.76	2631	35.76	2065	35.76	2689	35.76	2141
35.78	1919	35.78	2549	35.78	2106	35.78	2333	35.78	2205
35.8	1948	35.8	2765	35.8	1995	35.8	2456	35.8	2327
35.82	2071	35.82	2917	35.82	2001	35.82	2683	35.82	2275
35.84	1837	35.84	2794	35.84	2129	35.84	2502	35.84	2222
35.86	2042	35.86	2689	35.86	2129	35.86	2876	35.86	2322
35.88	2088	35.88	2742	35.88	2036	35.88	2537	35.88	2123
35.9	2322	35.9	2672	35.9	1977	35.9	2526	35.9	2316
35.92	2211	35.92	2753	35.92	2135	35.92	2835	35.92	2193
35.94	2228	35.94	2987	35.94	2199	35.94	2736	35.94	2135
35.96	2234	35.96	2911	35.96	2240	35.96	2718	35.96	2497
35.98	2164	35.98	2911	35.98	2240	35.98	2975	35.98	2403
36	2205	36	2806	36	2152	36	2876	36	2357
36.02	2397	36.02	2864	36.02	2187	36.02	2946	36.02	2397
36.04	2117	36.04	2987	36.04	2386	36.04	3150	36.04	2444
36.06	2164	36.06	3010	36.06	2217	36.06	3284	36.06	2176
36.08	2135	36.08	2975	36.08	2135	36.08	2934	36.08	2246
36.1	2327	36.1	2887	36.1	2497	36.1	3167	36.1	2386
36.12	2432	36.12	3092	36.12	2333	36.12	3243	36.12	2450
36.14	2742	36.14	2905	36.14	2497	36.14	3267	36.14	2392
36.16	2543	36.16	2952	36.16	2613	36.16	3634	36.16	2514
36.18	2508	36.18	2876	36.18	2806	36.18	3453	36.18	2718
36.2	2817	36.2	2975	36.2	2613	36.2	3523	36.2	2707
36.22	2602	36.22	3068	36.22	3022	36.22	3529	36.22	2584
36.24	2642	36.24	3068	36.24	3138	36.24	4037	36.24	2660
36.26	2724	36.26	3138	36.26	3232	36.26	3949	36.26	2596
36.28	2782	36.28	3237	36.28	3255	36.28	4066	36.28	2771
36.3	3051	36.3	3255	36.3	3675	36.3	4252	36.3	2777
36.32	3092	36.32	3313	36.32	3967	36.32	4620	36.32	2701
36.34	3272	36.34	3214	36.34	4293	36.34	4602	36.34	2812
36.36	3622	36.36	3482	36.36	4690	36.36	5384	36.36	2753
36.38	3687	36.38	3722	36.38	5122	36.38	5775	36.38	3220
36.4	3809	36.4	3780	36.4	5477	36.4	5932	36.4	2998
36.42	4200	36.42	3675	36.42	5897	36.42	6510	36.42	3080
36.44	4445	36.44	3932	36.44	6574	36.44	6638	36.44	3150
36.46	4602	36.46	4258	36.46	6562	36.46	7134	36.46	2870
36.48	5197	36.48	4480	36.48	7367	36.48	7712	36.48	3150
36.5	5215	36.5	4585	36.5	7694	36.5	7752	36.5	3237
36.52	5962	36.52	4877	36.52	7671	36.52	8575	36.52	3342
36.54	6014	36.54	4982	36.54	8563	36.54	8732	36.54	3418
36.56	6282	36.56	5221	36.56	8143	36.56	8814	36.56	3698
36.58	6807	36.58	5489	36.58	8295	36.58	8948	36.58	3412
36.6	7286	36.6	5507	36.6	7852	36.6	8738	36.6	3395
36.62	7041	36.62	5874	36.62	7478	36.62	8954	36.62	3430
36.64	7327	36.64	6201	36.64	7589	36.64	8575	36.64	3477
36.66	7163	36.66	6177	36.66	7268	36.66	8312	36.66	3617
36.68	7251	36.68	6306	36.68	6650	36.68	8248	36.68	3587
36.7	7251	36.7	5997	36.7	6627	36.7	8032	36.7	3465
36.72	6912	36.72	5437	36.72	6131	36.72	7717	36.72	3652
36.74	7099	36.74	5507	36.74	6026	36.74	7770	36.74	3768
36.76	6708	36.76	5180	36.76	5827	36.76	7478	36.76	3377
36.78	6282	36.78	4923	36.78	5431	36.78	7070	36.78	3226
36.8	6142	36.8	4929	36.8	5437	36.8	7373	36.8	3272
36.82	5897	36.82	4532	36.82	5069	36.82	6994	36.82	3307
36.84	5437	36.84	4352	36.84	4964	36.84	7455	36.84	3436
36.86	5431	36.86	4357	36.86	4346	36.86	6977	36.86	3751
36.88	5460	36.88	4404	36.88	4847	36.88	6918	36.88	3477
36.9	5524	36.9	4235	36.9	4643	36.9	7467	36.9	3471
36.92	5227	36.92	4025	36.92	4282	36.92	7513	36.92	3360
36.94	5139	36.94	3815	36.94	3727	36.94	6790	36.94	3354
36.96	5232	36.96	3698	36.96	3850	36.96	6743	36.96	3278
36.98	5081	36.98	3716	36.98	3751	36.98	6691	36.98	3354
37	4824	37	3646	37	3739	37	6387	37	3482
37.02	4562	37.02	3564	37.02	3552	37.02	6037	37.02	3762
37.04	4060	37.04	3517	37.04	3366	37.04	5967	37.04	3214
37.06	4107	37.06	3716	37.06	3407	37.06	5693	37.06	3366
37.08	4416	37.08	3442	37.08	3249	37.08	5244	37.08	3372
37.1	3949	37.1	3698	37.1	3261	37.1	5186	37.1	3278
37.12	3716	37.12	3541	37.12	2899	37.12	4941	37.12	3261
37.14	3873	37.14	3552	37.14	3068	37.14	4818	37.14	3261
37.16	3564	37.16	3412	37.16	2742	37.16	4783	37.16	3453
37.18	3506	37.18	3348	37.18	3156	37.18	4719	37.18	3366
37.2	3337	37.2	3272	37.2	2841	37.2	4416	37.2	3232
37.22	3477	37.22	3051	37.22	3027	37.22	4684	37.22	3290
37.24	3226	37.24	3156	37.24	2987	37.24	4276	37.24	3121
37.26	3010	37.26	3372	37.26	3232	37.26	4212	37.26	3150
37.28	3150	37.28	3232	37.28	3191	37.28	4287	37.28	3243
37.3	3220	37.3	3284	37.3	3313	37.3	4398	37.3	3611
37.32	3179	37.32	3202	37.32	2992	37.32	4229	37.32	3465
37.34	2905	37.34	3027	37.34	2922	37.34	4206	37.34	3424
37.36	2952	37.36	3208	37.36	3127	37.36	4171	37.36	3780
37.38	3267	37.38	3284	37.38	3290	37.38	4369	37.38	3774
37.4	2823	37.4	3383	37.4	3395	37.4	4217	37.4	3657
37.42	3144	37.42	3272	37.42	3494	37.42	4608	37.42	4037
37.44	3092	37.44	3366	37.44	3302	37.44	4404	37.44	4171
37.46	3097	37.46	3243	37.46	3687	37.46	4422	37.46	4322
37.48	3144	37.48	3249	37.48	3745	37.48	4433	37.48	4509
37.5	3027	37.5	3383	37.5	4165	37.5	4801	37.5	4597
37.52	3296	37.52	3331	37.52	4130	37.52	5005	37.52	5186
37.54	3430	37.54	3249	37.54	4340	37.54	5005	37.54	5215
37.56	3284	37.56	3377	37.56	4690	37.56	5022	37.56	5384
37.58	3383	37.58	3704	37.58	4567	37.58	5407	37.58	6002
37.6	3535	37.6	3605	37.6	5110	37.6	5355	37.6	6067
37.62	3226	37.62	3937	37.62	5092	37.62	5804	37.62	6037
37.64	3494	37.64	4095	37.64	5507	37.64	6096	37.64	6288
37.66	3611	37.66	4556	37.66	5180	37.66	6142	37.66	6417
37.68	3844	37.68	4072	37.68	5343	37.68	6119	37.68	6632
37.7	3797	37.7	4077	37.7	5215	37.7	6218	37.7	6691
37.72	3832	37.72	4252	37.72	5425	37.72	6749	37.72	6580
37.74	4060	37.74	4608	37.74	5501	37.74	6568	37.74	6755
37.76	4130	37.76	4579	37.76	5308	37.76	6481	37.76	6312
37.78	4206	37.78	4392	37.78	5227	37.78	6224	37.78	6172
37.8	4025	37.8	4299	37.8	4795	37.8	6317	37.8	5822
37.82	4357	37.82	4305	37.82	4958	37.82	6008	37.82	5658
37.84	4235	37.84	4276	37.84	4497	37.84	5822	37.84	5495
37.86	4118	37.86	4159	37.86	4392	37.86	5868	37.86	5390
37.88	4060	37.88	4363	37.88	4229	37.88	5442	37.88	4976
37.9	4206	37.9	4427	37.9	4095	37.9	4999	37.9	4702
37.92	4223	37.92	4299	37.92	3704	37.92	4906	37.92	4637
37.94	3967	37.94	3885	37.94	3611	37.94	4865	37.94	4515
37.96	3622	37.96	4077	37.96	3389	37.96	4567	37.96	4031
37.98	3908	37.98	4153	37.98	3471	37.98	4439	37.98	4118
38	3237	38	3937	38	3208	38	4165	38	3716
38.02	3278	38.02	3757	38.02	3185	38.02	4054	38.02	3675
38.04	3138	38.04	3372	38.04	2712	38.04	3774	38.04	3395
38.06	3162	38.06	3547	38.06	2683	38.06	3646	38.06	3307
38.08	3045	38.08	3611	38.08	2677	38.08	3593	38.08	2806
38.1	3016	38.1	3167	38.1	2736	38.1	3395	38.1	3138
38.12	2817	38.12	3156	38.12	2742	38.12	3278	38.12	2887
38.14	2660	38.14	3092	38.14	2508	38.14	2998	38.14	2963
38.16	2392	38.16	2952	38.16	2467	38.16	3366	38.16	2847
38.18	2596	38.18	2911	38.18	2409	38.18	2847	38.18	2841
38.2	2602	38.2	2946	38.2	2357	38.2	3092	38.2	2753
38.22	2456	38.22	2829	38.22	2275	38.22	3325	38.22	2759
38.24	2438	38.24	2596	38.24	2222	38.24	2899	38.24	2788
38.26	2590	38.26	2689	38.26	2164	38.26	2876	38.26	2852
38.28	2351	38.28	2532	38.28	2362	38.28	3132	38.28	2596
38.3	2240	38.3	2596	38.3	2345	38.3	2887	38.3	2520
38.32	2421	38.32	2736	38.32	2292	38.32	3027	38.32	2660
38.34	2345	38.34	2689	38.34	2117	38.34	3057	38.34	2707
38.36	2368	38.36	2596	38.36	2082	38.36	2800	38.36	2625
38.38	2287	38.38	2771	38.38	2403	38.38	3086	38.38	2537
38.4	2333	38.4	2642	38.4	2362	38.4	3039	38.4	2339
38.42	2450	38.42	2753	38.42	2234	38.42	3080	38.42	2794
38.44	2170	38.44	2619	38.44	2269	38.44	3045	38.44	2549
38.46	2193	38.46	2572	38.46	2170	38.46	3144	38.46	2817
38.48	2339	38.48	2596	38.48	2386	38.48	2952	38.48	2771
38.5	2351	38.5	2747	38.5	2012	38.5	3022	38.5	2817
38.52	2234	38.52	2794	38.52	2298	38.52	3103	38.52	2578
38.54	2147	38.54	2584	38.54	2252	38.54	3074	38.54	2806
38.56	2263	38.56	2619	38.56	2392	38.56	3033	38.56	2800
38.58	2427	38.58	2677	38.58	2462	38.58	3127	38.58	2829
38.6	2269	38.6	2683	38.6	2479	38.6	3179	38.6	2858
38.62	2520	38.62	2695	38.62	2450	38.62	3156	38.62	2946
38.64	2514	38.64	2712	38.64	2567	38.64	3249	38.64	2841
38.66	2421	38.66	2736	38.66	2631	38.66	3418	38.66	2992
38.68	2689	38.68	2596	38.68	2532	38.68	3331	38.68	3080
38.7	2467	38.7	2858	38.7	2742	38.7	3407	38.7	3249
38.72	2613	38.72	2975	38.72	2642	38.72	3442	38.72	3226
38.74	2508	38.74	2747	38.74	2718	38.74	3412	38.74	3033
38.76	2724	38.76	3039	38.76	2736	38.76	3267	38.76	3296
38.78	2660	38.78	2922	38.78	2718	38.78	3459	38.78	3652
38.8	2683	38.8	2817	38.8	3109	38.8	3319	38.8	3366
38.82	2747	38.82	2829	38.82	3132	38.82	3681	38.82	3424
38.84	2753	38.84	2928	38.84	3261	38.84	3920	38.84	3762
38.86	3074	38.86	2730	38.86	3412	38.86	3908	38.86	4118
38.88	2887	38.88	3027	38.88	3261	38.88	3873	38.88	3967
38.9	2876	38.9	3325	38.9	3529	38.9	4153	38.9	4142
38.92	3051	38.92	3057	38.92	3914	38.92	4153	38.92	4363
38.94	2987	38.94	3173	38.94	4398	38.94	4311	38.94	4789
38.96	3074	38.96	3062	38.96	4305	38.96	4486	38.96	5022
38.98	3307	38.98	3424	38.98	4579	38.98	4982	38.98	5221
39	3494	39	3488	39	5215	39	5180	39	5647
39.02	3722	39.02	3348	39.02	5559	39.02	5396	39.02	5927
39.04	3897	39.04	3657	39.04	5909	39.04	5722	39.04	6551
39.06	4422	39.06	4019	39.06	6277	39.06	6084	39.06	7531
39.08	4795	39.08	4101	39.08	7111	39.08	6452	39.08	7758
39.1	4667	39.1	4317	39.1	7782	39.1	6761	39.1	8406
39.12	5028	39.12	4608	39.12	8703	39.12	7957	39.12	9059
39.14	5413	39.14	4888	39.14	8767	39.14	8563	39.14	10191
39.16	5874	39.16	5343	39.16	10372	39.16	8662	39.16	11352
39.18	6382	39.18	5530	39.18	11153	39.18	9345	39.18	12332
39.2	6802	39.2	6061	39.2	12232	39.2	10267	39.2	14367
39.22	7134	39.22	6393	39.22	13172	39.22	11171	39.22	15003
39.24	7362	39.24	7052	39.24	13837	39.24	12069	39.24	16403
39.26	7671	39.26	7432	39.26	14379	39.26	13242	39.26	17815
39.28	8137	39.28	8009	39.28	14531	39.28	13977	39.28	18083
39.3	8336	39.3	8493	39.3	15598	39.3	15429	39.3	19087
39.32	8662	39.32	9432	39.32	15540	39.32	16823	39.32	20172
39.34	8592	39.34	10220	39.34	16135	39.34	16917	39.34	19209
39.36	8983	39.36	10290	39.36	16036	39.36	17961	39.36	19746
39.38	9438	39.38	10914	39.38	14449	39.38	17669	39.38	18672
39.4	9263	39.4	11124	39.4	14181	39.4	17132	39.4	18007
39.42	9788	39.42	11439	39.42	14216	39.42	16928	39.42	17132
39.44	10150	39.44	11194	39.44	12944	39.44	16765	39.44	15931
39.46	9456	39.46	11188	39.46	11923	39.46	15832	39.46	14642
39.48	10185	39.48	10722	39.48	10961	39.48	15102	39.48	13848
39.5	9852	39.5	10815	39.5	10051	39.5	13551	39.5	13002
39.52	9847	39.52	9992	39.52	9456	39.52	13090	39.52	10937
39.54	9357	39.54	9619	39.54	8686	39.54	11865	39.54	9759
39.56	8989	39.56	8779	39.56	7601	39.56	10634	39.56	9485
39.58	8744	39.58	8458	39.58	7257	39.58	9893	39.58	8406
39.6	8219	39.6	7642	39.6	6592	39.6	8592	39.6	7554
39.62	7484	39.62	7052	39.62	5944	39.62	8225	39.62	6842
39.64	6726	39.64	6656	39.64	5746	39.64	7659	39.64	6469
39.66	6230	39.66	5775	39.66	5017	39.66	6702	39.66	6072
39.68	5851	39.68	5092	39.68	4818	39.68	6487	39.68	5862
39.7	5582	39.7	4976	39.7	4136	39.7	5956	39.7	5641
39.72	5116	39.72	4632	39.72	4118	39.72	5425	39.72	5063
39.74	4958	39.74	4299	39.74	4072	39.74	5489	39.74	4632
39.76	4317	39.76	4124	39.76	3745	39.76	5139	39.76	4060
39.78	4247	39.78	4171	39.78	3267	39.78	4964	39.78	4118
39.8	3920	39.8	3675	39.8	3412	39.8	5005	39.8	4083
39.82	3821	39.82	3523	39.82	3208	39.82	4381	39.82	3908
39.84	3395	39.84	3599	39.84	3121	39.84	4328	39.84	3570
39.86	3447	39.86	3424	39.86	3121	39.86	4165	39.86	3768
39.88	3185	39.88	3372	39.88	3062	39.88	3996	39.88	3447
39.9	3313	39.9	3401	39.9	2660	39.9	3937	39.9	3342
39.92	3237	39.92	3144	39.92	2724	39.92	3669	39.92	3395
39.94	3197	39.94	2987	39.94	2532	39.94	3856	39.94	3045
39.96	2998	39.96	3150	39.96	2654	39.96	3593	39.96	2882
39.98	2736	39.98	3097	39.98	2485	39.98	3366	39.98	3010
40	2782	40	2817	40	2666	40	3412	40	2782

## Sheet: Fig 2d
Mo2C/MoC		MoC		Mo2C
240	4681.04	240	7733.75	240	6836.57
239.95	4680.76	239.95	7738.22	239.95	6838.32
239.9	4680	239.9	7742.18	239.9	6840.49
239.85	4679.65	239.85	7745.76	239.85	6843.04
239.8	4679.34	239.8	7749.87	239.8	6845.2
239.75	4678.91	239.75	7753.92	239.75	6847.4
239.7	4678.64	239.7	7758.2	239.7	6849.39
239.65	4678.51	239.65	7762.41	239.65	6851.48
239.6	4677.81	239.6	7767.43	239.6	6853.06
239.55	4677.34	239.55	7772.46	239.55	6855.44
239.5	4676.97	239.5	7777.87	239.5	6857.7
239.45	4676.77	239.45	7784.27	239.45	6860.04
239.4	4676.7	239.4	7790.03	239.4	6862.35
239.35	4676.52	239.35	7795.84	239.35	6865.38
239.3	4676.5	239.3	7801.89	239.3	6867.81
239.25	4676.81	239.25	7808.44	239.25	6871.26
239.2	4676.84	239.2	7815.79	239.2	6875.69
239.15	4676.22	239.15	7823.94	239.15	6879.56
239.1	4675.72	239.1	7833.1	239.1	6882.54
239.05	4676.19	239.05	7843.09	239.05	6886.1
239	4676.27	239	7854.09	239	6889.73
238.95	4676.14	238.95	7866.35	238.95	6893.73
238.9	4675.95	238.9	7879.6	238.9	6897.63
238.85	4675.64	238.85	7894.35	238.85	6901.81
238.8	4675.47	238.8	7911.32	238.8	6907.19
238.75	4675.66	238.75	7929.57	238.75	6911.57
238.7	4675.54	238.7	7949.01	238.7	6917.51
238.65	4675.24	238.65	7971.45	238.65	6922.23
238.6	4675.38	238.6	7997.11	238.6	6927.13
238.55	4675.58	238.55	8024.62	238.55	6932.69
238.5	4675.6	238.5	8054.76	238.5	6938.41
238.45	4675.53	238.45	8088.63	238.45	6944.43
238.4	4675.9	238.4	8126	238.4	6952.62
238.35	4675.71	238.35	8167.65	238.35	6960.1
238.3	4675.69	238.3	8212.61	238.3	6966.49
238.25	4675.44	238.25	8263	238.25	6973.28
238.2	4675.37	238.2	8317.49	238.2	6980.84
238.15	4675.17	238.15	8377.26	238.15	6988.59
238.1	4674.75	238.1	8441.73	238.1	6998.1
238.05	4674.4	238.05	8511.06	238.05	7007.57
238	4674.53	238	8585.03	238	7018.15
237.95	4674.71	237.95	8664.33	237.95	7029.42
237.9	4674.6	237.9	8749.18	237.9	7040.65
237.85	4674.38	237.85	8838.82	237.85	7052.84
237.8	4674.14	237.8	8933.89	237.8	7064.89
237.75	4674.15	237.75	9033.67	237.75	7076.97
237.7	4674.72	237.7	9136.52	237.7	7091.41
237.65	4674.77	237.65	9244.14	237.65	7107.52
237.6	4675.28	237.6	9354.48	237.6	7124.57
237.55	4675.77	237.55	9467.83	237.55	7141.99
237.5	4676.04	237.5	9582.35	237.5	7159.96
237.45	4676.07	237.45	9698.76	237.45	7178.13
237.4	4676.71	237.4	9816.4	237.4	7198.45
237.35	4677.07	237.35	9933.08	237.35	7219.14
237.3	4677.33	237.3	10048.4	237.3	7240.64
237.25	4677.49	237.25	10160	237.25	7263.14
237.2	4676.79	237.2	10268.7	237.2	7287.53
237.15	4677.36	237.15	10372	237.15	7312.24
237.1	4678.27	237.1	10469.3	237.1	7339.88
237.05	4678.88	237.05	10560.1	237.05	7368.27
237	4679.15	237	10642.6	237	7398.16
236.95	4679.8	236.95	10714.7	236.95	7429.97
236.9	4680.78	236.9	10776.3	236.9	7463.15
236.85	4681.67	236.85	10825.4	236.85	7497.25
236.8	4682.75	236.8	10862.6	236.8	7534.54
236.75	4684.02	236.75	10886.7	236.75	7574.14
236.7	4684.99	236.7	10897.6	236.7	7615.4
236.65	4686.54	236.65	10895	236.65	7657.93
236.6	4687.74	236.6	10879.8	236.6	7702.62
236.55	4689.5	236.55	10852.8	236.55	7748.73
236.5	4691.49	236.5	10814.8	236.5	7796.85
236.45	4693.88	236.45	10766.5	236.45	7846.85
236.4	4697.35	236.4	10709.2	236.4	7899.21
236.35	4701.18	236.35	10643.8	236.35	7954.92
236.3	4704.92	236.3	10573.5	236.3	8010.7
236.25	4709.82	236.25	10498.6	236.25	8069.24
236.2	4715.46	236.2	10421.4	236.2	8131.11
236.15	4721.27	236.15	10344	236.15	8193.67
236.1	4727.89	236.1	10267.5	236.1	8258.97
236.05	4734.85	236.05	10194.1	236.05	8327.27
236	4742.31	236	10126.5	236	8397.38
235.95	4751.5	235.95	10065.5	235.95	8470.6
235.9	4761.38	235.9	10013.8	235.9	8544.68
235.85	4771.89	235.85	9971.99	235.85	8620.79
235.8	4783.53	235.8	9942.32	235.8	8699.22
235.75	4797.1	235.75	9925.77	235.75	8778.8
235.7	4811.57	235.7	9924.73	235.7	8862.04
235.65	4828.05	235.65	9941.69	235.65	8947.85
235.6	4845.44	235.6	9976.15	235.6	9035.22
235.55	4864.08	235.55	10031	235.55	9124.44
235.5	4884.31	235.5	10108.6	235.5	9216.52
235.45	4905.59	235.45	10208.5	235.45	9311.97
235.4	4930.04	235.4	10331.3	235.4	9409.32
235.35	4956.53	235.35	10479.4	235.35	9507.69
235.3	4984.63	235.3	10651.5	235.3	9606.77
235.25	5014.65	235.25	10848.3	235.25	9709.94
235.2	5047.25	235.2	11070.1	235.2	9814.03
235.15	5082.45	235.15	11317.6	235.15	9919.19
235.1	5119.67	235.1	11590.3	235.1	10026.7
235.05	5159.23	235.05	11886.2	235.05	10134.8
235	5201.1	235	12207	235	10243.1
234.95	5245.56	234.95	12549.2	234.95	10353.3
234.9	5292.69	234.9	12911.3	234.9	10465.6
234.85	5342.83	234.85	13292.1	234.85	10576.9
234.8	5395.25	234.8	13688.3	234.8	10690.8
234.75	5449.47	234.75	14101.8	234.75	10804.9
234.7	5505.84	234.7	14526.9	234.7	10918.8
234.65	5564.86	234.65	14960.8	234.65	11030.9
234.6	5626.21	234.6	15403.4	234.6	11141.9
234.55	5689.16	234.55	15851.3	234.55	11253.6
234.5	5753.91	234.5	16303.2	234.5	11363.7
234.45	5820.98	234.45	16757	234.45	11471.8
234.4	5889.7	234.4	17214.2	234.4	11578.6
234.35	5960.05	234.35	17673.8	234.35	11685.5
234.3	6031.78	234.3	18138	234.3	11790.1
234.25	6104.54	234.25	18607.5	234.25	11892.7
234.2	6178.04	234.2	19088.3	234.2	11992.3
234.15	6252.2	234.15	19585.1	234.15	12089.9
234.1	6327.15	234.1	20103	234.1	12185.5
234.05	6401.61	234.05	20651.4	234.05	12279.3
234	6475.84	234	21237.4	234	12369.3
233.95	6549.89	233.95	21869.8	233.95	12458.3
233.9	6622.87	233.9	22557.7	233.9	12543.2
233.85	6694.59	233.85	23308.4	233.85	12626
233.8	6767.02	233.8	24124	233.8	12704.6
233.75	6838.8	233.75	25007.4	233.75	12780.6
233.7	6910.34	233.7	25957.3	233.7	12854.7
233.65	6983.3	233.65	26968.9	233.65	12925.8
233.6	7056.92	233.6	28031.2	233.6	12995.1
233.55	7132.35	233.55	29129.5	233.55	13061.7
233.5	7211.49	233.5	30243.9	233.5	13127.2
233.45	7295.28	233.45	31349.2	233.45	13192.3
233.4	7386.59	233.4	32419.4	233.4	13256.8
233.35	7487.61	233.35	33422	233.35	13321.7
233.3	7601.06	233.3	34321.6	233.3	13388.7
233.25	7729.95	233.25	35085.4	233.25	13457.6
233.2	7878.64	233.2	35675.5	233.2	13528.4
233.15	8050.77	233.15	36061.3	233.15	13606
233.1	8250.61	233.1	36220.4	233.1	13688.8
233.05	8483.01	233.05	36136.7	233.05	13779.5
233	8753.28	233	35813	233	13880.3
232.95	9067.07	232.95	35258.7	232.95	13993.3
232.9	9428.01	232.9	34495.7	232.9	14116.3
232.85	9841.25	232.85	33545.2	232.85	14253.1
232.8	10311.8	232.8	32432.8	232.8	14404.9
232.75	10844.5	232.75	31184	232.75	14574.6
232.7	11440.8	232.7	29821.5	232.7	14761
232.65	12104	232.65	28365.2	232.65	14964.5
232.6	12836.2	232.6	26838.3	232.6	15187.6
232.55	13637.3	232.55	25265.9	232.55	15428.7
232.5	14504.6	232.5	23679.8	232.5	15690
232.45	15437.8	232.45	22112.4	232.45	15967.1
232.4	16428.6	232.4	20600.3	232.4	16259.2
232.35	17467.3	232.35	19175.2	232.35	16567
232.3	18543.3	232.3	17863.3	232.3	16890.1
232.25	19639	232.25	16684.6	232.25	17228.5
232.2	20731.8	232.2	15651.9	232.2	17582.3
232.15	21794.3	232.15	14770.9	232.15	17948.9
232.1	22794.4	232.1	14044.5	232.1	18333.6
232.05	23696.2	232.05	13465.2	232.05	18740.2
232	24459.4	232	13024.6	232	19171.9
231.95	25047.2	231.95	12710.9	231.95	19630.6
231.9	25420.9	231.9	12512.7	231.9	20123.1
231.85	25551.4	231.85	12413.2	231.85	20657
231.8	25419.2	231.8	12399.8	231.8	21235.6
231.75	25015.6	231.75	12456.1	231.75	21865.2
231.7	24345.6	231.7	12568.7	231.7	22549.5
231.65	23430.9	231.65	12725.8	231.65	23287.7
231.6	22306.4	231.6	12917.1	231.6	24077.9
231.55	21013.8	231.55	13133.3	231.55	24908.4
231.5	19606	231.5	13367.2	231.5	25766.3
231.45	18137.6	231.45	13612	231.45	26628
231.4	16661.5	231.4	13863.3	231.4	27463.8
231.35	15225.7	231.35	14116.6	231.35	28234.9
231.3	13867.8	231.3	14370.9	231.3	28908.3
231.25	12620.1	231.25	14623	231.25	29437.4
231.2	11501.7	231.2	14875.9	231.2	29780.9
231.15	10524.5	231.15	15133.2	231.15	29898.8
231.1	9691.18	231.1	15398.8	231.1	29768.4
231.05	8996.13	231.05	15680.7	231.05	29385.9
231	8432.39	231	15989.7	231	28761.2
230.95	7986.76	230.95	16339.1	230.95	27921.9
230.9	7644.63	230.9	16747.1	230.9	26915
230.85	7391.89	230.85	17232.9	230.85	25783.2
230.8	7213.15	230.8	17820.3	230.8	24574.2
230.75	7095.11	230.75	18534	230.75	23334.3
230.7	7025.07	230.7	19396	230.7	22101.2
230.65	6992.03	230.65	20429.2	230.65	20909.2
230.6	6987.4	230.6	21655	230.6	19787.7
230.55	7004.17	230.55	23087	230.55	18752.6
230.5	7036.3	230.5	24731.5	230.5	17817.9
230.45	7080.33	230.45	26585.4	230.45	16988
230.4	7131.8	230.4	28633.6	230.4	16264.3
230.35	7189.22	230.35	30850.4	230.35	15642.9
230.3	7249.95	230.3	33193.7	230.3	15118.2
230.25	7316.73	230.25	35610.9	230.25	14679.6
230.2	7389.85	230.2	38034.6	230.2	14317.4
230.15	7471.35	230.15	40383.3	230.15	14019.2
230.1	7564.15	230.1	42567.6	230.1	13778
230.05	7673.16	230.05	44490.1	230.05	13582.1
230	7804.48	230	46057.6	230	13426.6
229.95	7964.82	229.95	47177.6	229.95	13306.7
229.9	8161.73	229.9	47782	229.9	13214.6
229.85	8405.22	229.85	47833.6	229.85	13146.4
229.8	8706.67	229.8	47327.3	229.8	13103.2
229.75	9075.37	229.75	46296.7	229.75	13083.8
229.7	9522.74	229.7	44799.3	229.7	13087.6
229.65	10059.3	229.65	42907.5	229.65	13114.9
229.6	10695.6	229.6	40701.9	229.6	13164.8
229.55	11441.1	229.55	38252.5	229.55	13237.6
229.5	12304.3	229.5	35624.7	229.5	13335.7
229.45	13289.7	229.45	32873.2	229.45	13459
229.4	14402	229.4	30053.8	229.4	13605.8
229.35	15641.2	229.35	27217.4	229.35	13776.3
229.3	17009.5	229.3	24417.2	229.3	13967.2
229.25	18503	229.25	21707.3	229.25	14179.4
229.2	20120	229.2	19135.2	229.2	14409.9
229.15	21855.2	229.15	16740.2	229.15	14657.8
229.1	23697.9	229.1	14550.4	229.1	14916.9
229.05	25636.1	229.05	12582.1	229.05	15186.8
229	27643.4	229	10843.1	229	15463.3
228.95	29682	228.95	9331.08	228.95	15747.5
228.9	31697.3	228.9	8037.12	228.9	16042.3
228.85	33611.9	228.85	6945.89	228.85	16351.4
228.8	35333	228.8	6037.74	228.8	16681.6
228.75	36744.3	228.75	5292.14	228.75	17047
228.7	37729	228.7	4686.83	228.7	17461.4
228.65	38174.8	228.65	4200.03	228.65	17943.5
228.6	37994.7	228.6	3811.61	228.6	18515.1
228.55	37141.6	228.55	3502.93	228.55	19199.5
228.5	35614.4	228.5	3257.13	228.5	20014.9
228.45	33471.3	228.45	3060.89	228.45	20977.4
228.4	30820.5	228.4	2903.25	228.4	22093.2
228.35	27807.4	228.35	2774.59	228.35	23356.9
228.3	24592.5	228.3	2668.66	228.3	24744.7
228.25	21340.4	228.25	2579.56	228.25	26214.2
228.2	18196.8	228.2	2503.75	228.2	27710.1
228.15	15278.6	228.15	2437.43	228.15	29148.9
228.1	12666.3	228.1	2379.36	228.1	30442.9
228.05	10400.8	228.05	2327.29	228.05	31486.3
228	8493.18	228	2280.21	228	32172.7
227.95	6930.39	227.95	2237.18	227.95	32405.7
227.9	5682.78	227.9	2197.92	227.9	32118.7
227.85	4707.77	227.85	2161.92	227.85	31290.8
227.8	3961.35	227.8	2128.66	227.8	29953.2
227.75	3399.25	227.75	2097.98	227.75	28179.5
227.7	2982.26	227.7	2069.15	227.7	26076.5
227.65	2676.78	227.65	2042.17	227.65	23761.6
227.6	2453.69	227.6	2016.93	227.6	21346.1
227.55	2290.85	227.55	1993.37	227.55	18929.8
227.5	2171.72	227.5	1971.07	227.5	16597.9
227.45	2083.27	227.45	1949.64	227.45	14417.5
227.4	2016.58	227.4	1930.05	227.4	12435.1
227.35	1964.91	227.35	1911.16	227.35	10678.9
227.3	1923.98	227.3	1893.43	227.3	9157.69
227.25	1890.94	227.25	1876.55	227.25	7870.13
227.2	1863.37	227.2	1860.72	227.2	6802.28
227.15	1839.78	227.15	1845.96	227.15	5932.48
227.1	1819.37	227.1	1831.79	227.1	5235.81
227.05	1801.39	227.05	1818.03	227.05	4684.93
227	1785.39	227	1804.81	227	4253.24
226.95	1771.22	226.95	1792.27	226.95	3916.35
226.9	1758.29	226.9	1780.44	226.9	3653.88
226.85	1746.84	226.85	1768.83	226.85	3447.96
226.8	1737.16	226.8	1758.09	226.8	3284.82
226.75	1728.26	226.75	1747.49	226.75	3153.19
226.7	1719.89	226.7	1737.44	226.7	3045.08
226.65	1712.39	226.65	1727.91	226.65	2954.41
226.6	1705.75	226.6	1718.83	226.6	2877.53
226.55	1699.85	226.55	1710.13	226.55	2810.6
226.5	1694.51	226.5	1701.75	226.5	2751.18
226.45	1690.28	226.45	1693.88	226.45	2697.71
226.4	1685.85	226.4	1685.74	226.4	2649.81
226.35	1682.25	226.35	1677.97	226.35	2605.95
226.3	1679.57	226.3	1670.61	226.3	2565.65
226.25	1677.01	226.25	1663.76	226.25	2528.8
226.2	1674.45	226.2	1657.19	226.2	2494.27
226.15	1672.31	226.15	1650.74	226.15	2462.71
226.1	1670.4	226.1	1644.47	226.1	2433.06
226.05	1668.69	226.05	1638.46	226.05	2405.25
226	1667.67	226	1632.54	226	2379.2
225.95	1666.46	225.95	1626.89	225.95	2355.11
225.9	1665.6	225.9	1621.46	225.9	2332.91
225.85	1664.65	225.85	1616.37	225.85	2311.91
225.8	1664.02	225.8	1611.15	225.8	2291.93
225.75	1663.5	225.75	1605.94	225.75	2273.57
225.7	1663.27	225.7	1601.34	225.7	2256.74
225.65	1662.98	225.65	1596.6	225.65	2240.24
225.6	1662.81	225.6	1591.63	225.6	2225.31
225.55	1662.4	225.55	1587.15	225.55	2210.76
225.5	1662	225.5	1583.22	225.5	2196.69
225.45	1661.77	225.45	1579.19	225.45	2183.12
225.4	1661.78	225.4	1575.28	225.4	2170.59
225.35	1661.75	225.35	1571.34	225.35	2159.28
225.3	1661.64	225.3	1568.08	225.3	2148.3
225.25	1661.75	225.25	1564.56	225.25	2137.61
225.2	1661.57	225.2	1560.77	225.2	2127.96
225.15	1661.7	225.15	1557.28	225.15	2118.67
225.1	1662.15	225.1	1554.2	225.1	2109.7
225.05	1662.24	225.05	1550.79	225.05	2100.82
225	1662.42	225	1547.87	225	2092.16
224.95	1662.52	224.95	1545.02	224.95	2083.81
224.9	1662.64	224.9	1542.1	224.9	2075.97
224.85	1662.71	224.85	1539.38	224.85	2068.2
224.8	1662.84	224.8	1537.01	224.8	2061.14
224.75	1663.26	224.75	1534.4	224.75	2054.3
224.7	1663.67	224.7	1531.91	224.7	2047.83
224.65	1663.84	224.65	1529.19	224.65	2041.37
224.6	1664.1	224.6	1526.83	224.6	2034.78
224.55	1664.11	224.55	1524.44	224.55	2028.82
224.5	1664.13	224.5	1521.82	224.5	2023.09
224.45	1664.42			224.45	2017.64
224.4	1664.37			224.4	2012.21
224.35	1664.4			224.35	2007.03
224.3	1664.8			224.3	2002.09
224.25	1665.35			224.25	1996.74
224.2	1665.66			224.2	1992.1
224.15	1665.94			224.15	1987.54
224.1	1666.5			224.1	1982.7
224.05	1667.12			224.05	1978.39
224	1667.45			224	1974.08

## Sheet: Fig 2e
296	12669.2
295.95	13049.9
295.9	12846
295.85	12836.8
295.8	12850
295.75	12790.3
295.7	12707.1
295.65	12525.1
295.6	12732
295.55	12963.4
295.5	13040.8
295.45	13036.2
295.4	12820.9
295.35	13270.3
295.3	12955.2
295.25	13424.3
295.2	13460.3
295.15	13909.6
295.1	13446.5
295.05	13475.1
295	13377.6
294.95	13134.3
294.9	13519.1
294.85	13779.9
294.8	13859.4
294.75	13335.7
294.7	13531.5
294.65	13411.9
294.6	13574.7
294.55	13737.4
294.5	13543
294.45	14068
294.4	13756.9
294.35	13751
294.3	13535.3
294.25	13483.8
294.2	13622.5
294.15	14156.1
294.1	13766.1
294.05	13947.6
294	14046.3
293.95	14532.5
293.9	14387.3
293.85	14146
293.8	14118.5
293.75	13962.5
293.7	14070.8
293.65	14349
293.6	14544.4
293.55	14402.4
293.5	14025
293.45	14735.7
293.4	14708.5
293.35	14529.6
293.3	14123.4
293.25	14403.1
293.2	14652.3
293.15	15766.5
293.1	15497.6
293.05	15391.8
293	15246.8
292.95	15287.5
292.9	15689.7
292.85	16254.5
292.8	15465.4
292.75	15827.3
292.7	16126.9
292.65	15743.9
292.6	16083.7
292.55	16473.5
292.5	16556
292.45	16952.9
292.4	16770
292.35	16721.3
292.3	16585.9
292.25	16759.4
292.2	17289.5
292.15	17190.5
292.1	17405.6
292.05	17653.5
292	17965
291.95	17615.9
291.9	17818.4
291.85	17759.4
291.8	17933.7
291.75	17666.8
291.7	17948.2
291.65	18336.5
291.6	18041.4
291.55	17886.9
291.5	18325
291.45	18386.2
291.4	18453.1
291.35	18413.3
291.3	18330.8
291.25	18276.4
291.2	18230.9
291.15	17943
291.1	17688
291.05	18460.3
291	18521.9
290.95	18307.3
290.9	18729.5
290.85	18379.4
290.8	17892.2
290.75	18508.3
290.7	18366.5
290.65	18009
290.6	17364.1
290.55	18146.2
290.5	17877.6
290.45	17540.1
290.4	17511
290.35	17579.3
290.3	16849.1
290.25	16921.1
290.2	17230.9
290.15	17439.7
290.1	17089.8
290.05	17217.6
290	16533.7
289.95	17084.5
289.9	17013.7
289.85	17361.5
289.8	17113
289.75	16642.6
289.7	16596.3
289.65	16649.9
289.6	16814
289.55	16887.4
289.5	16574.1
289.45	16480.6
289.4	16585.6
289.35	16254.2
289.3	16369.9
289.25	15909.5
289.2	16072
289.15	16333.3
289.1	16414.3
289.05	16468.6
289	16324.5
288.95	16707.6
288.9	16484.2
288.85	16241.4
288.8	16165.1
288.75	16607.9
288.7	16580.5
288.65	17013.5
288.6	16646.2
288.55	16609.1
288.5	16572.2
288.45	16447.8
288.4	17004.2
288.35	16556.6
288.3	16734.9
288.25	17023.4
288.2	16673.5
288.15	16945.4
288.1	17066.6
288.05	17457.7
288	17864.1
287.95	17556.2
287.9	17285.8
287.85	17630.9
287.8	18171.5
287.75	18809.9
287.7	17866.2
287.65	18157
287.6	18585.7
287.55	18735.7
287.5	19001.2
287.45	18643.2
287.4	19028
287.35	19820.3
287.3	19913.3
287.25	19800.2
287.2	20541.5
287.15	20386.2
287.1	20550.9
287.05	21128.4
287	21963.3
286.95	22157.9
286.9	22560.2
286.85	22727.3
286.8	23296.1
286.75	23480.7
286.7	23593.9
286.65	24099.6
286.6	24492.3
286.55	25902
286.5	25151.2
286.45	25734.8
286.4	26097.5
286.35	26662.3
286.3	27779.3
286.25	28835.4
286.2	29387.9
286.15	30086.6
286.1	31269.6
286.05	32050.2
286	32337.4
285.95	33996
285.9	34779.8
285.85	36400.9
285.8	37842.9
285.75	39297.9
285.7	41736.7
285.65	44164.3
285.6	48109.9
285.55	51210.9
285.5	55956.5
285.45	60188.1
285.4	67070.7
285.35	74530.8
285.3	85035.5
285.25	93619
285.2	104313
285.15	118046
285.1	131951
285.05	146720
285	157551
284.95	168001
284.9	175327
284.85	179582
284.8	182262
284.75	177157
284.7	170002
284.65	157804
284.6	143947
284.55	128213
284.5	111315
284.45	93529.1
284.4	78711
284.35	63978.5
284.3	51970.5
284.25	44256.5
284.2	36699.2
284.15	32247.1
284.1	26814
284.05	24105.6
284	21975.8
283.95	20783.8
283.9	19374.6
283.85	18043.6
283.8	17539.8
283.75	17074.7
283.7	16833.5
283.65	15464.6
283.6	15130.5
283.55	14415.5
283.5	14440.9
283.45	12914
283.4	11601.7
283.35	11138
283.3	10528.5
283.25	10255.6
283.2	9767.77
283.15	9670.38
283.1	9226.95
283.05	8634.69
283	8699.52
282.95	8472.05
282.9	8646.78
282.85	8652.52
282.8	7888.25
282.75	7583.41
282.7	7624.23
282.65	7657.53
282.6	7228.15
282.55	7561.72
282.5	7468.06
282.45	7083.52
282.4	7160.63
282.35	7094.49
282.3	7075.24
282.25	7248.53
282.2	7094.19
282.15	6951.29
282.1	6881.83
282.05	6797.41
282	7071.87
281.95	7109.36
281.9	6931.46
281.85	7170.44
281.8	7005.07
281.75	7049.34
281.7	6914.08
281.65	6765.69
281.6	6620.05
281.55	6774.83
281.5	6867.63
281.45	6876.59
281.4	6595.58
281.35	6896.14
281.3	6693.27
281.25	6803.46
281.2	6946.12
281.15	6955.37
281.1	6791.48
281.05	6369.87
281	6743.36
280.95	6433.38
280.9	7072.24
280.85	6810.59
280.8	6623.93
280.75	6936.27
280.7	6905.62
280.65	6914.58
280.6	6767.23
280.55	6530.85
280.5	6674.54
280.45	6565.41
280.4	6494.49

## Sheet: Fig 2f
30.0452	99.9977
30.1272	99.9976
30.2085	99.9976
30.292	99.9974
30.3753	99.9973
30.458	99.9973
30.5411	99.9972
30.6242	99.9971
30.7079	99.997
30.791	99.997
30.8756	99.9969
30.9597	99.9968
31.0435	99.9968
31.1277	99.9967
31.2127	99.9966
31.2982	99.9964
31.3833	99.9963
31.4694	99.9962
31.5536	99.9961
31.6393	99.9959
31.724	99.9958
31.8095	99.9957
31.895	99.9955
31.9822	99.9954
32.0672	99.9952
32.1524	99.9951
32.2397	99.9949
32.327	99.9948
32.4112	99.9946
32.4979	99.9945
32.5846	99.9943
32.6698	99.9941
32.7569	99.994
32.8413	99.9938
32.9273	99.9937
33.0154	99.9935
33.1001	99.9934
33.1854	99.9932
33.271	99.993
33.3574	99.9929
33.4428	99.9927
33.5305	99.9926
33.6149	99.9924
33.7017	99.9923
33.7876	99.9921
33.8732	99.992
33.9587	99.9918
34.0439	99.9917
34.129	99.9915
34.214	99.9914
34.2996	99.9913
34.3847	99.9911
34.4708	99.991
34.5579	99.9908
34.6423	99.9907
34.7269	99.9905
34.8103	99.9904
34.8972	99.9903
34.9815	99.9902
35.0666	99.99
35.1509	99.9899
35.2361	99.9897
35.3204	99.9896
35.4052	99.9895
35.4888	99.9894
35.5721	99.9892
35.6559	99.9891
35.7409	99.989
35.8243	99.9888
35.9066	99.9887
35.992	99.9886
36.0755	99.9885
36.1604	99.9884
36.2439	99.9882
36.3281	99.9881
36.4114	99.988
36.495	99.9879
36.5806	99.9878
36.6643	99.9877
36.7476	99.9875
36.832	99.9874
36.9153	99.9873
36.9993	99.9872
37.0829	99.9871
37.1669	99.9869
37.2514	99.9869
37.3343	99.9867
37.417	99.9866
37.4998	99.9865
37.5836	99.9864
37.6685	99.9863
37.7516	99.9861
37.8332	99.986
37.9171	99.9859
37.9999	99.9858
38.0832	99.9857
38.1656	99.9856
38.2493	99.9854
38.3324	99.9853
38.4169	99.9852
38.5006	99.9851
38.5831	99.985
38.6652	99.9848
38.7489	99.9847
38.8316	99.9846
38.9144	99.9844
38.9976	99.9843
39.0804	99.9841
39.1631	99.984
39.2448	99.9839
39.3274	99.9838
39.4097	99.9836
39.4915	99.9835
39.5736	99.9834
39.6559	99.9832
39.7366	99.9831
39.8165	99.983
39.898	99.9828
39.9803	99.9827
40.0616	99.9826
40.1433	99.9824
40.225	99.9823
40.3089	99.9822
40.3918	99.9821
40.4749	99.9819
40.5571	99.9818
40.6407	99.9816
40.7248	99.9815
40.8099	99.9813
40.8927	99.9812
40.9785	99.9811
41.0627	99.9809
41.1479	99.9808
41.2328	99.9807
41.3196	99.9805
41.4055	99.9804
41.4901	99.9802
41.5767	99.9801
41.6624	99.98
41.7483	99.9798
41.8369	99.9797
41.9225	99.9795
42.0091	99.9794
42.094	99.9793
42.1809	99.9791
42.2685	99.979
42.354	99.9789
42.4421	99.9787
42.5277	99.9786
42.6144	99.9784
42.7003	99.9783
42.7856	99.9781
42.8709	99.978
42.9565	99.9779
43.0418	99.9778
43.1279	99.9776
43.213	99.9775
43.2998	99.9773
43.3833	99.9772
43.4677	99.977
43.5504	99.9769
43.6332	99.9768
43.7146	99.9767
43.7976	99.9765
43.8774	99.9764
43.9577	99.9762
44.0382	99.9761
44.1156	99.976
44.1962	99.9758
44.2778	99.9757
44.3597	99.9756
44.4392	99.9755
44.5202	99.9753
44.6017	99.9752
44.6851	99.9751
44.7662	99.975
44.8485	99.9748
44.9312	99.9747
45.0148	99.9745
45.0978	99.9744
45.1815	99.9743
45.2644	99.9741
45.3475	99.974
45.4328	99.9738
45.517	99.9737
45.6015	99.9736
45.6862	99.9735
45.77	99.9733
45.855	99.9732
45.9394	99.973
46.0236	99.9729
46.1088	99.9728
46.1937	99.9726
46.2787	99.9725
46.3645	99.9724
46.4487	99.9722
46.5335	99.9721
46.6187	99.9719
46.7039	99.9718
46.7888	99.9717
46.8739	99.9715
46.9594	99.9714
47.0452	99.9713
47.1298	99.9711
47.2145	99.971
47.3005	99.9708
47.3851	99.9707
47.4699	99.9706
47.5553	99.9704
47.6373	99.9703
47.7217	99.9702
47.8068	99.97
47.8905	99.9699
47.9735	99.9697
48.0591	99.9696
48.1432	99.9695
48.2266	99.9693
48.3109	99.9692
48.3957	99.969
48.4793	99.9689
48.5634	99.9688
48.6471	99.9687
48.7315	99.9685
48.8155	99.9684
48.8999	99.9683
48.982	99.9681
49.0648	99.968
49.1493	99.9679
49.2317	99.9677
49.3147	99.9676
49.398	99.9674
49.4823	99.9673
49.565	99.9672
49.6487	99.9671
49.7322	99.9669
49.8142	99.9668
49.8966	99.9666
49.9798	99.9665
50.0621	99.9664
50.1452	99.9662
50.2282	99.9661
50.3111	99.966
50.3934	99.9658
50.4737	99.9657
50.5573	99.9656
50.638	99.9654
50.719	99.9653
50.8013	99.9652
50.8822	99.9651
50.9628	99.9649
51.0464	99.9648
51.1282	99.9646
51.2096	99.9645
51.2918	99.9644
51.3737	99.9642
51.4557	99.9641
51.5383	99.964
51.6187	99.9638
51.7	99.9637
51.7815	99.9636
51.8631	99.9634
51.9437	99.9633
52.026	99.9632
52.1077	99.9631
52.1902	99.963
52.2731	99.9629
52.355	99.9628
52.4389	99.9626
52.5212	99.9625
52.605	99.9625
52.6892	99.9624
52.7736	99.9623
52.8564	99.9622
52.94	99.9621
53.0248	99.9621
53.1099	99.962
53.1936	99.962
53.277	99.9619
53.3625	99.9618
53.4476	99.9618
53.5335	99.9617
53.6169	99.9617
53.7014	99.9616
53.7866	99.9616
53.8724	99.9615
53.9579	99.9615
54.0421	99.9615
54.1284	99.9614
54.2128	99.9614
54.2977	99.9614
54.3826	99.9613
54.4697	99.9612
54.5535	99.9611
54.6387	99.9611
54.7227	99.961
54.8062	99.9609
54.8899	99.9609
54.9743	99.9608
55.0607	99.9607
55.1438	99.9607
55.2292	99.9606
55.3138	99.9605
55.3985	99.9605
55.4835	99.9604
55.5653	99.9604
55.6494	99.9603
55.733	99.9603
55.8174	99.9602
55.9011	99.9601
55.9847	99.96
56.0684	99.9599
56.1522	99.9599
56.235	99.9598
56.3184	99.9597
56.4004	99.9596
56.4842	99.9595
56.5667	99.9594
56.6507	99.9594
56.7319	99.9593
56.8153	99.9592
56.8961	99.9591
56.9809	99.959
57.0624	99.959
57.1444	99.9589
57.2267	99.9588
57.31	99.9588
57.3914	99.9587
57.4749	99.9586
57.558	99.9586
57.6408	99.9586
57.7235	99.9585
57.8054	99.9584
57.8885	99.9584
57.9704	99.9583
58.0535	99.9583
58.1354	99.9583
58.2164	99.9582
58.3005	99.9582
58.3836	99.9581
58.4661	99.958
58.5498	99.958
58.6314	99.958
58.7149	99.9579
58.7977	99.9579
58.88	99.9578
58.9626	99.9578
59.0467	99.9578
59.1296	99.9577
59.2124	99.9577
59.2951	99.9577
59.3782	99.9577
59.462	99.9577
59.5446	99.9577
59.629	99.9577
59.7113	99.9577
59.7953	99.9577
59.8793	99.9576
59.9612	99.9576
60.0445	99.9575
60.1297	99.9575
60.2111	99.9575
60.2951	99.9574
60.3783	99.9574
60.4606	99.9574
60.5438	99.9573
60.6272	99.9573
60.7116	99.9572
60.7945	99.9571
60.874	99.957
60.9625	99.9567
61.0458	99.9566
61.1292	99.9566
61.2125	99.9566
61.2951	99.9566
61.3791	99.9566
61.4616	99.9565
61.546	99.9564
61.6284	99.9563
61.7103	99.9563
61.7945	99.9562
61.8777	99.9562
61.9614	99.9561
62.0436	99.956
62.1271	99.9558
62.2098	99.9557
62.2942	99.9556
62.3761	99.9555
62.4595	99.9554
62.5437	99.9552
62.6272	99.9551
62.7096	99.955
62.7931	99.9549
62.8776	99.9548
62.9598	99.9546
63.0434	99.9544
63.1257	99.9543
63.2098	99.9542
63.2928	99.9541
63.3767	99.9541
63.4597	99.9542
63.5442	99.9541
63.6264	99.9541
63.7104	99.9541
63.7931	99.954
63.8759	99.954
63.9592	99.954
64.0422	99.9539
64.1261	99.9539
64.2089	99.954
64.2916	99.954
64.3737	99.9541
64.4575	99.9541
64.5398	99.954
64.6229	99.954
64.7054	99.9539
64.7892	99.9537
64.8719	99.9537
64.9546	99.9537
65.0383	99.9537
65.1195	99.9537
65.2036	99.9536
65.2869	99.9534
65.3688	99.9533
65.4509	99.9532
65.5341	99.9531
65.6179	99.9531
65.699	99.9532
65.7825	99.9532
65.8669	99.9531
65.9498	99.9528
66.0331	99.9523
66.1154	99.952
66.1976	99.9517
66.2802	99.9514
66.3643	99.9512
66.4465	99.9509
66.5304	99.9506
66.6125	99.9502
66.6953	99.9499
66.7785	99.9497
66.8613	99.9495
66.9442	99.9495
67.0279	99.9492
67.1113	99.949
67.194	99.949
67.2759	99.9489
67.3584	99.9488
67.4432	99.9488
67.5266	99.9488
67.6095	99.9488
67.6933	99.949
67.7764	99.9491
67.8604	99.9491
67.9429	99.9491
68.0256	99.9489
68.1089	99.9486
68.1915	99.9484
68.2744	99.948
68.3575	99.9475
68.4414	99.947
68.5246	99.9467
68.6063	99.9465
68.69	99.9465
68.7734	99.9463
68.8561	99.9458
68.9399	99.9456
69.0229	99.9453
69.1064	99.945
69.1891	99.945
69.2725	99.9448
69.3554	99.9446
69.4391	99.9446
69.5218	99.9443
69.6057	99.9439
69.6893	99.9439
69.7731	99.9437
69.856	99.9432
69.9377	99.943
70.0213	99.9426
70.105	99.9424
70.1884	99.9424
70.2712	99.9422
70.3542	99.9419
70.4379	99.9419
70.5197	99.9419
70.6039	99.942
70.6867	99.9419
70.7689	99.9417
70.8511	99.9412
70.934	99.9411
71.0174	99.9413
71.099	99.9417
71.1827	99.9422
71.2653	99.9423
71.3473	99.9418
71.4302	99.9415
71.5131	99.9415
71.5974	99.9415
71.6786	99.9415
71.7618	99.9415
71.8449	99.9413
71.9277	99.941
72.0108	99.941
72.0941	99.9407
72.1761	99.9402
72.2585	99.9399
72.3428	99.9398
72.4255	99.9399
72.5089	99.9403
72.5925	99.9404
72.6761	99.9402
72.7593	99.9402
72.8422	99.9402
72.9247	99.94
73.008	99.9397
73.0905	99.9393
73.1757	99.9389
73.258	99.9387
73.3402	99.9384
73.4238	99.9383
73.5071	99.9383
73.5902	99.9381
73.6719	99.9376
73.7557	99.9373
73.8393	99.9371
73.9223	99.9368
74.0048	99.9366
74.0881	99.9366
74.1707	99.9365
74.2532	99.9365
74.3362	99.936
74.4193	99.9356
74.5035	99.9356
74.586	99.9356
74.6678	99.9356
74.7512	99.9356
74.8334	99.9353
74.916	99.9352
75	99.9354
75.0832	99.9355
75.1655	99.9352
75.2489	99.935
75.3321	99.9349
75.4133	99.9348
75.4976	99.9346
75.5804	99.9338
75.6636	99.9328
75.7459	99.932
75.8311	99.9314
75.9124	99.9314
75.9969	99.9317
76.0804	99.9317
76.1625	99.9318
76.2449	99.9317
76.3279	99.9311
76.4112	99.9305
76.4957	99.9299
76.5776	99.9292
76.6595	99.9284
76.7428	99.9282
76.8261	99.9286
76.9078	99.9292
76.9919	99.9296
77.0756	99.9301
77.1589	99.9303
77.2411	99.9302
77.3246	99.9299
77.4067	99.9295
77.4898	99.9292
77.5732	99.9291
77.655	99.929
77.7397	99.9287
77.8222	99.9287
77.9046	99.9287
77.9874	99.9285
78.0711	99.9283
78.1538	99.9279
78.2359	99.9278
78.3201	99.9278
78.4033	99.9276
78.486	99.9274
78.5686	99.9273
78.6518	99.9273
78.7343	99.9273
78.8175	99.927
78.9009	99.9266
78.9841	99.926
79.0658	99.9257
79.1488	99.9254
79.2321	99.9254
79.3154	99.9255
79.3978	99.9255
79.4812	99.9255
79.5649	99.9253
79.6478	99.925
79.7295	99.9244
79.8137	99.9241
79.8953	99.9235
79.9786	99.9228
80.0623	99.9223
80.1435	99.9218
80.2266	99.9215
80.3094	99.9213
80.3923	99.921
80.4756	99.9207
80.557	99.9206
80.639	99.9203
80.7222	99.9198
80.8073	99.9195
80.8892	99.9195
80.972	99.9194
81.055	99.9191
81.138	99.9186
81.2226	99.9184
81.3046	99.9182
81.387	99.9179
81.4714	99.9176
81.5545	99.9174
81.6365	99.9171
81.7193	99.9169
81.802	99.9167
81.8849	99.9163
81.9687	99.9162
82.0508	99.916
82.1329	99.9158
82.2168	99.9157
82.2999	99.9155
82.3836	99.9153
82.4659	99.9148
82.5494	99.9144
82.6326	99.9142
82.7154	99.9141
82.798	99.9142
82.8804	99.9138
82.9633	99.9133
83.0469	99.913
83.1286	99.9125
83.2125	99.9123
83.2942	99.912
83.3784	99.9119
83.4609	99.9119
83.5439	99.9117
83.6266	99.9117
83.7103	99.9115
83.7921	99.9116
83.8748	99.9115
83.9578	99.9114
84.0395	99.9113
84.1233	99.9113
84.2074	99.911
84.2905	99.9108
84.3732	99.9105
84.4564	99.9101
84.5392	99.9097
84.6226	99.9095
84.7055	99.909
84.788	99.9087
84.8713	99.9084
84.954	99.908
85.0368	99.9075
85.1208	99.9073
85.2032	99.9071
85.2866	99.907
85.369	99.9068
85.4519	99.9066
85.5343	99.9066
85.6186	99.9068
85.7006	99.9068
85.7845	99.9069
85.867	99.907
85.9509	99.9069
86.0325	99.9066
86.1163	99.9066
86.1991	99.9064
86.2808	99.9065
86.3629	99.9064
86.4453	99.906
86.5287	99.9056
86.6127	99.905
86.6955	99.9045
86.7787	99.9045
86.8603	99.9045
86.9443	99.9045
87.0274	99.9042
87.1092	99.9035
87.1923	99.9032
87.2753	99.9031
87.3575	99.9028
87.4403	99.9023
87.5235	99.9021
87.6055	99.9016
87.6901	99.9009
87.7726	99.8999
87.8548	99.899
87.9376	99.8986
88.0204	99.8984
88.1037	99.8984
88.1859	99.8984
88.2694	99.8985
88.3524	99.8987
88.4355	99.8987
88.5187	99.8987
88.6024	99.8985
88.684	99.8984
88.7676	99.898
88.851	99.8976
88.9341	99.897
89.016	99.8964
89.0997	99.8959
89.1823	99.8953
89.2653	99.8949
89.348	99.8948
89.4307	99.8946
89.5141	99.8947
89.5963	99.8945
89.6802	99.8941
89.7633	99.894
89.8453	99.894
89.9287	99.8941
90.0103	99.8942
90.0934	99.8941
90.1765	99.894
90.2591	99.8944
90.3421	99.8949
90.4249	99.8947
90.508	99.8939
90.5907	99.8929
90.6742	99.8919
90.7564	99.8908
90.8392	99.89
90.9221	99.8903
91.0054	99.891
91.0875	99.8915
91.1708	99.8913
91.2527	99.8914
91.337	99.8916
91.4187	99.8914
91.5004	99.8912
91.5851	99.8913
91.668	99.8916
91.7502	99.8918
91.832	99.8915
91.9145	99.8916
91.9979	99.8917
92.0808	99.8913
92.164	99.8904
92.247	99.8895
92.328	99.8887
92.4119	99.8888
92.4934	99.8889
92.5783	99.8887
92.6598	99.8881
92.7428	99.8877
92.8257	99.8877
92.9077	99.8874
92.9915	99.8872
93.0736	99.8872
93.1582	99.8868
93.2404	99.8863
93.3237	99.8859
93.4073	99.8855
93.4902	99.8853
93.5719	99.8845
93.6561	99.8836
93.739	99.8826
93.8218	99.882
93.9055	99.8817
93.9882	99.8814
94.0718	99.8814
94.1537	99.8812
94.2375	99.8807
94.3202	99.8802
94.4032	99.8796
94.4864	99.879
94.5682	99.8785
94.6504	99.8783
94.7338	99.8781
94.8163	99.8781
94.9008	99.878
94.9823	99.8779
95.0658	99.8778
95.1477	99.8781
95.2315	99.8779
95.314	99.8775
95.3969	99.8773
95.4811	99.877
95.5625	99.8762
95.6446	99.8749
95.7284	99.8738
95.8118	99.8732
95.8949	99.8726
95.9777	99.8719
96.0606	99.8716
96.1433	99.8712
96.2262	99.8712
96.3086	99.8712
96.3909	99.8711
96.4728	99.8705
96.5562	99.87
96.6388	99.8699
96.7235	99.87
96.8053	99.8699
96.8883	99.8695
96.9714	99.869
97.0546	99.8685
97.1378	99.8676
97.2199	99.8665
97.3026	99.8656
97.3859	99.8655
97.4678	99.8652
97.5499	99.8649
97.6325	99.8644
97.7147	99.8641
97.7981	99.8639
97.8816	99.8635
97.9638	99.8629
98.047	99.8629
98.131	99.8629
98.2127	99.8627
98.2944	99.8627
98.3758	99.8629
98.4597	99.8628
98.543	99.8627
98.6254	99.8625
98.7083	99.8623
98.7904	99.862
98.8753	99.8622
98.9574	99.8624
99.0397	99.8624
99.1233	99.8618
99.2064	99.8612
99.2891	99.8609
99.3729	99.8607
99.4559	99.8604
99.5392	99.8604
99.6219	99.8604
99.7048	99.8602
99.7867	99.8599
99.8708	99.8594
99.9538	99.8591
100.037	99.8591
100.12	99.8588
100.202	99.8581
100.285	99.8574
100.368	99.8568
100.451	99.8565
100.534	99.8563
100.618	99.8561
100.7	99.8557
100.783	99.8556
100.865	99.8552
100.947	99.855
101.03	99.8547
101.112	99.8544
101.197	99.8538
101.281	99.8538
101.363	99.8535
101.445	99.8534
101.527	99.8534
101.61	99.8532
101.694	99.8526
101.775	99.8522
101.859	99.8517
101.942	99.8512
102.025	99.851
102.106	99.8506
102.189	99.8502
102.272	99.8501
102.355	99.8499
102.438	99.8496
102.52	99.8494
102.602	99.8493
102.686	99.8492
102.768	99.8487
102.851	99.8484
102.934	99.848
103.017	99.8478
103.1	99.8475
103.183	99.8474
103.266	99.847
103.349	99.8467
103.433	99.8465
103.516	99.8461
103.598	99.8459
103.68	99.8457
103.762	99.8453
103.845	99.8452
103.927	99.845
104.011	99.8451
104.094	99.8452
104.176	99.8453
104.259	99.8449
104.343	99.8446
104.425	99.8439
104.507	99.8432
104.59	99.8429
104.674	99.8426
104.755	99.8423
104.838	99.8424
104.92	99.8423
105.004	99.8418
105.087	99.8417
105.17	99.8412
105.252	99.8408
105.334	99.8405
105.418	99.8399
105.501	99.8393
105.583	99.8389
105.666	99.8387
105.748	99.8386
105.832	99.8386
105.914	99.838
105.997	99.8375
106.08	99.8375
106.162	99.8372
106.246	99.837
106.329	99.8368
106.411	99.8363
106.493	99.8358
106.576	99.8352
106.658	99.8345
106.742	99.8341
106.826	99.8335
106.907	99.8332
106.99	99.833
107.074	99.8328
107.156	99.8324
107.239	99.832
107.322	99.8315
107.404	99.8312
107.487	99.8309
107.572	99.831
107.655	99.8307
107.737	99.8305
107.82	99.8301
107.902	99.8298
107.986	99.8297
108.069	99.8295
108.152	99.8294
108.235	99.8292
108.318	99.8288
108.401	99.8284
108.484	99.8278
108.567	99.8272
108.649	99.8267
108.73	99.8259
108.814	99.8254
108.897	99.825
108.978	99.8247
109.062	99.8245
109.145	99.8242
109.229	99.8236
109.311	99.823
109.393	99.8226
109.476	99.8223
109.56	99.8219
109.642	99.8215
109.725	99.8209
109.808	99.8207
109.89	99.8203
109.972	99.82
110.055	99.8195
110.139	99.8194
110.221	99.8189
110.303	99.8187
110.386	99.8181
110.47	99.8175
110.553	99.8171
110.635	99.8167
110.719	99.8163
110.802	99.8158
110.885	99.8151
110.967	99.8143
111.051	99.8141
111.134	99.8141
111.215	99.8141
111.299	99.814
111.381	99.8136
111.463	99.8129
111.545	99.8128
111.628	99.813
111.711	99.8128
111.794	99.8126
111.876	99.8123
111.958	99.8119
112.041	99.8114
112.125	99.8111
112.208	99.8109
112.291	99.8107
112.374	99.8106
112.456	99.8105
112.538	99.8103
112.62	99.8102
112.703	99.8103
112.787	99.8099
112.869	99.8097
112.952	99.8094
113.035	99.8096
113.119	99.8094
113.201	99.8092
113.283	99.809
113.366	99.8088
113.45	99.8083
113.533	99.8075
113.615	99.8069
113.699	99.8065
113.781	99.8063
113.864	99.8062
113.946	99.8064
114.029	99.8065
114.112	99.8067
114.194	99.8067
114.278	99.8065
114.362	99.8063
114.445	99.8063
114.527	99.8064
114.609	99.8067
114.692	99.8067
114.775	99.8065
114.858	99.8064
114.94	99.8065
115.023	99.8065
115.105	99.8067
115.189	99.8065
115.271	99.8059
115.354	99.8052
115.437	99.8047
115.52	99.8045
115.603	99.805
115.685	99.8049
115.769	99.8045
115.85	99.8034
115.934	99.8023
116.016	99.8012
116.1	99.8012
116.181	99.8014
116.264	99.8011
116.346	99.8007
116.43	99.8002
116.512	99.7993
116.594	99.7989
116.677	99.7984
116.76	99.7974
116.843	99.7962
116.926	99.7951
117.008	99.7943
117.09	99.7939
117.172	99.7936
117.256	99.7932
117.339	99.7928
117.421	99.7925
117.503	99.7921
117.588	99.7914
117.669	99.7911
117.753	99.7906
117.836	99.7905
117.918	99.7904
118.001	99.79
118.084	99.7902
118.168	99.7904
118.251	99.7902
118.333	99.7899
118.416	99.7893
118.5	99.7888
118.581	99.7883
118.664	99.7881
118.748	99.788
118.831	99.7879
118.913	99.7878
118.996	99.7876
119.079	99.7871
119.162	99.7868
119.245	99.7864
119.328	99.786
119.41	99.7856
119.492	99.7852
119.576	99.7852
119.658	99.7854
119.742	99.7856
119.825	99.7854
119.907	99.7849
119.988	99.7845
120.072	99.7841
120.155	99.7837
120.237	99.7832
120.32	99.7824
120.403	99.7819
120.486	99.7811
120.568	99.7808
120.651	99.7806
120.734	99.7804
120.816	99.7803
120.898	99.7798
120.981	99.7793
121.064	99.7789
121.146	99.7787
121.228	99.7784
121.312	99.7777
121.394	99.7775
121.477	99.7773
121.56	99.7769
121.643	99.7763
121.725	99.7759
121.807	99.7755
121.89	99.7751
121.973	99.7746
122.056	99.7746
122.138	99.7749
122.222	99.7749
122.304	99.7745
122.387	99.7746
122.469	99.7748
122.553	99.7747
122.635	99.7741
122.717	99.7735
122.8	99.7729
122.883	99.7727
122.967	99.7725
123.049	99.7722
123.131	99.7719
123.215	99.7715
123.296	99.771
123.379	99.7705
123.463	99.7705
123.546	99.7704
123.63	99.7704
123.712	99.7704
123.795	99.7703
123.877	99.7703
123.96	99.7702
124.043	99.7698
124.126	99.7699
124.208	99.7697
124.29	99.7694
124.374	99.7691
124.457	99.7687
124.539	99.7683
124.621	99.768
124.705	99.7676
124.787	99.7672
124.87	99.7666
124.953	99.7662
125.035	99.7654
125.118	99.7651
125.201	99.7648
125.284	99.7643
125.367	99.7638
125.45	99.7634
125.531	99.7629
125.615	99.7628
125.697	99.7623
125.779	99.7618
125.864	99.7614
125.946	99.761
126.028	99.7605
126.112	99.7602
126.194	99.7598
126.276	99.7595
126.359	99.7592
126.443	99.7591
126.524	99.759
126.607	99.7585
126.69	99.758
126.773	99.7577
126.856	99.7573
126.938	99.7571
127.022	99.7567
127.104	99.7562
127.187	99.7557
127.27	99.7549
127.353	99.7543
127.436	99.7538
127.519	99.7532
127.601	99.7525
127.684	99.752
127.767	99.7514
127.85	99.7507
127.933	99.7501
128.015	99.7494
128.098	99.7486
128.181	99.748
128.263	99.7471
128.346	99.7465
128.429	99.7457
128.512	99.7449
128.595	99.7444
128.677	99.7441
128.761	99.7439
128.844	99.7436
128.925	99.7431
129.009	99.7425
129.091	99.742
129.174	99.7417
129.257	99.7422
129.34	99.7426
129.422	99.7429
129.505	99.7429
129.587	99.7428
129.671	99.7424
129.753	99.7421
129.836	99.7418
129.918	99.7414
130.001	99.7413
130.083	99.7416
130.166	99.7417
130.248	99.7418
130.331	99.7413
130.414	99.741
130.498	99.7409
130.579	99.7407
130.663	99.7404
130.745	99.7401
130.827	99.7397
130.911	99.74
130.993	99.7407
131.076	99.7419
131.157	99.7424
131.242	99.7421
131.323	99.7414
131.406	99.7407
131.488	99.7399
131.571	99.7393
131.654	99.7391
131.737	99.739
131.82	99.739
131.902	99.7386
131.985	99.7383
132.068	99.7381
132.151	99.7378
132.233	99.7379
132.317	99.7379
132.399	99.7378
132.483	99.7376
132.565	99.7373
132.648	99.7369
132.731	99.7368
132.814	99.7366
132.896	99.7365
132.98	99.7365
133.061	99.7365
133.144	99.7365
133.227	99.7365
133.31	99.7363
133.393	99.7359
133.475	99.736
133.558	99.7359
133.641	99.7362
133.723	99.7358
133.806	99.7352
133.889	99.7342
133.973	99.7334
134.054	99.7324
134.138	99.7314
134.221	99.7303
134.303	99.7294
134.385	99.7285
134.469	99.7275
134.552	99.7263
134.635	99.7251
134.717	99.7242
134.8	99.7237
134.882	99.7234
134.966	99.7233
135.048	99.7229
135.13	99.7222
135.214	99.7218
135.297	99.7212
135.38	99.7209
135.463	99.7207
135.544	99.7203
135.626	99.7199
135.709	99.7196
135.791	99.7194
135.874	99.7191
135.957	99.7189
136.04	99.7187
136.122	99.7187
136.205	99.7184
136.286	99.718
136.369	99.7175
136.451	99.7171
136.533	99.7169
136.617	99.7167
136.7	99.7164
136.784	99.7164
136.867	99.7164
136.948	99.7159
137.032	99.7158
137.116	99.716
137.197	99.7156
137.281	99.715
137.364	99.7144
137.446	99.714
137.529	99.7136
137.612	99.7132
137.694	99.7126
137.776	99.712
137.858	99.7114
137.94	99.7104
138.024	99.7092
138.107	99.7084
138.189	99.7083
138.271	99.7087
138.355	99.7092
138.438	99.7085
138.519	99.7075
138.602	99.7068
138.686	99.7067
138.769	99.7076
138.85	99.7087
138.932	99.7095
139.015	99.7104
139.097	99.7116
139.181	99.7121
139.263	99.7117
139.347	99.7105
139.428	99.7095
139.511	99.7079
139.594	99.7059
139.678	99.7041
139.761	99.7031
139.843	99.7024
139.926	99.7017
140.008	99.701
140.091	99.7008
140.173	99.7004
140.256	99.6997
140.337	99.6992
140.421	99.6991
140.504	99.699
140.588	99.6987
140.67	99.6988
140.754	99.6988
140.837	99.699
140.919	99.6991
141.001	99.6989
141.083	99.699
141.166	99.699
141.251	99.6987
141.333	99.6984
141.416	99.6985
141.499	99.6986
141.581	99.6984
141.664	99.698
141.746	99.6976
141.829	99.6973
141.911	99.6972
141.994	99.6972
142.077	99.697
142.16	99.6967
142.243	99.6959
142.326	99.695
142.408	99.6943
142.49	99.6941
142.573	99.6938
142.655	99.6938
142.738	99.6935
142.821	99.6928
142.904	99.6925
142.987	99.6926
143.069	99.6924
143.152	99.6921
143.234	99.6919
143.317	99.6918
143.4	99.6918
143.483	99.6918
143.567	99.6919
143.649	99.692
143.731	99.6917
143.814	99.6909
143.898	99.6903
143.98	99.6903
144.062	99.69
144.145	99.6897
144.227	99.6894
144.31	99.6892
144.393	99.6888
144.475	99.6882
144.559	99.6873
144.642	99.6869
144.724	99.6865
144.807	99.6861
144.889	99.6858
144.972	99.6853
145.055	99.6847
145.137	99.684
145.219	99.6836
145.301	99.6831
145.386	99.6826
145.468	99.6819
145.549	99.6814
145.632	99.6809
145.716	99.6804
145.798	99.6796
145.881	99.6791
145.963	99.6784
146.047	99.6774
146.13	99.6765
146.212	99.676
146.294	99.6761
146.378	99.676
146.461	99.6757
146.544	99.6753
146.627	99.675
146.708	99.6744
146.791	99.674
146.873	99.6738
146.958	99.6738
147.039	99.6739
147.123	99.6736
147.206	99.6736
147.288	99.6734
147.371	99.6734
147.454	99.6733
147.536	99.6731
147.619	99.6726
147.703	99.672
147.783	99.6718
147.867	99.6716
147.949	99.6713
148.03	99.6707
148.114	99.6701
148.197	99.6692
148.28	99.6681
148.363	99.6668
148.446	99.666
148.528	99.6652
148.611	99.6646
148.694	99.6645
148.777	99.6645
148.86	99.6645
148.942	99.6647
149.025	99.665
149.107	99.6653
149.191	99.6649
149.273	99.665
149.355	99.6653
149.438	99.6653
149.52	99.6652
149.603	99.6652
149.687	99.6652
149.768	99.665
149.852	99.6645
149.935	99.6638
150.016	99.6632
150.097	99.6629
150.18	99.6627
150.263	99.6623
150.346	99.6614
150.428	99.6602
150.511	99.6594
150.594	99.6588
150.676	99.6588
150.76	99.6588
150.842	99.6587
150.926	99.6586
151.009	99.6587
151.091	99.6585
151.174	99.6587
151.257	99.659
151.34	99.6593
151.423	99.6595
151.506	99.6596
151.587	99.6596
151.669	99.6593
151.752	99.6585
151.835	99.658
151.918	99.6577
152.001	99.6576
152.083	99.6573
152.166	99.657
152.248	99.6566
152.332	99.656
152.414	99.655
152.497	99.6544
152.58	99.6539
152.663	99.6533
152.745	99.6525
152.827	99.6517
152.91	99.6511
152.993	99.6505
153.076	99.6501
153.159	99.6495
153.241	99.6489
153.325	99.6485
153.406	99.6481
153.489	99.6476
153.572	99.6471
153.655	99.6465
153.738	99.6458
153.82	99.645
153.902	99.6442
153.986	99.6437
154.068	99.643
154.151	99.6425
154.233	99.642
154.316	99.6416
154.399	99.6413
154.482	99.6407
154.565	99.6401
154.649	99.6392
154.731	99.6383
154.813	99.6376
154.897	99.6372
154.978	99.6364
155.06	99.6363
155.142	99.6363
155.226	99.6364
155.309	99.6367
155.391	99.6372
155.473	99.6376
155.556	99.638
155.639	99.6383
155.722	99.6383
155.805	99.638
155.887	99.6376
155.971	99.6375
156.053	99.6377
156.135	99.6383
156.217	99.6387
156.3	99.639
156.383	99.639
156.466	99.6386
156.548	99.6382
156.632	99.6378
156.715	99.6376
156.796	99.6375
156.88	99.6373
156.963	99.6372
157.046	99.6367
157.128	99.6364
157.21	99.6362
157.293	99.6359
157.376	99.6355
157.459	99.6353
157.541	99.6351
157.624	99.635
157.707	99.6351
157.79	99.635
157.871	99.6348
157.953	99.6347
158.036	99.6342
158.118	99.6339
158.2	99.6339
158.283	99.6338
158.365	99.6336
158.449	99.6332
158.532	99.633
158.614	99.6324
158.698	99.6318
158.781	99.631
158.863	99.6302
158.946	99.6294
159.028	99.6284
159.111	99.6274
159.193	99.6268
159.277	99.6258
159.36	99.6248
159.442	99.6241
159.525	99.6233
159.608	99.6227
159.69	99.6222
159.772	99.6213
159.855	99.62
159.939	99.619
160.02	99.6184
160.104	99.6188
160.186	99.6196
160.268	99.6204
160.352	99.6213
160.435	99.6219
160.517	99.6216
160.6	99.621
160.682	99.6208
160.766	99.6202
160.85	99.6199
160.931	99.6205
161.014	99.6213
161.097	99.6214
161.179	99.6211
161.262	99.6206
161.345	99.6198
161.428	99.6191
161.51	99.6186
161.594	99.6181
161.675	99.6173
161.758	99.6163
161.841	99.6156
161.924	99.6153
162.006	99.6148
162.089	99.6141
162.17	99.6134
162.253	99.6137
162.336	99.6141
162.419	99.6144
162.501	99.6147
162.585	99.6147
162.666	99.6145
162.748	99.6144
162.83	99.6145
162.913	99.615
162.997	99.6154
163.08	99.6151
163.162	99.6145
163.244	99.614
163.327	99.6136
163.41	99.6136
163.494	99.6136
163.577	99.6131
163.66	99.6128
163.741	99.6128
163.825	99.6136
163.907	99.6145
163.988	99.6147
164.072	99.6141
164.155	99.613
164.236	99.6122
164.319	99.6119
164.401	99.612
164.484	99.612
164.567	99.6116
164.649	99.6109
164.732	99.6103
164.815	99.6099
164.897	99.6094
164.98	99.6091
165.064	99.6089
165.145	99.6086
165.228	99.608
165.312	99.6075
165.394	99.6068
165.477	99.6065
165.56	99.6066
165.642	99.6066
165.725	99.6064
165.809	99.6062
165.89	99.6058
165.974	99.6058
166.058	99.606
166.139	99.6058
166.222	99.6055
166.304	99.6054
166.387	99.6052
166.469	99.6053
166.553	99.6056
166.635	99.6058
166.718	99.606
166.801	99.6057
166.883	99.6053
166.965	99.6047
167.048	99.6041
167.132	99.6033
167.215	99.6031
167.296	99.6029
167.379	99.6026
167.462	99.6023
167.544	99.6022
167.628	99.6018
167.71	99.6012
167.793	99.6009
167.876	99.6005
167.959	99.6001
168.041	99.5998
168.122	99.5991
168.205	99.5981
168.288	99.5967
168.371	99.5957
168.454	99.5951
168.536	99.595
168.619	99.5951
168.7	99.5957
168.784	99.5968
168.865	99.598
168.949	99.599
169.031	99.5995
169.114	99.5994
169.196	99.5991
169.28	99.5987
169.363	99.598
169.446	99.5971
169.528	99.5966
169.612	99.5961
169.695	99.5957
169.777	99.5953
169.859	99.595
169.942	99.5944
170.026	99.5939
170.107	99.5931
170.19	99.5921
170.272	99.5915
170.356	99.591
170.437	99.5909
170.519	99.5911
170.602	99.5911
170.685	99.5905
170.768	99.59
170.85	99.5893
170.933	99.5886
171.017	99.5883
171.097	99.5881
171.181	99.5878
171.262	99.5873
171.347	99.5866
171.429	99.5857
171.511	99.5847
171.595	99.5843
171.678	99.584
171.76	99.5836
171.843	99.5839
171.925	99.5843
172.008	99.5843
172.09	99.5843
172.173	99.5847
172.256	99.5852
172.338	99.5856
172.42	99.5859
172.504	99.5857
172.587	99.5855
172.67	99.5851
172.752	99.5848
172.835	99.5843
172.919	99.5837
173.002	99.5835
173.084	99.5835
173.167	99.5835
173.249	99.5836
173.332	99.5837
173.413	99.5834
173.496	99.5832
173.579	99.5832
173.662	99.5831
173.744	99.5826
173.827	99.5821
173.91	99.5819
173.992	99.5819
174.074	99.5825
174.158	99.583
174.24	99.5829
174.323	99.5824
174.405	99.5819
174.487	99.5812
174.57	99.5807
174.652	99.5804
174.736	99.5802
174.819	99.5802
174.902	99.5799
174.984	99.5796
175.067	99.5794
175.149	99.5791
175.232	99.5787
175.314	99.5787
175.396	99.5788
175.48	99.5785
175.561	99.5778
175.644	99.5773
175.727	99.5768
175.81	99.5762
175.894	99.5758
175.975	99.5759
176.057	99.5762
176.14	99.5767
176.223	99.5775
176.306	99.5783
176.389	99.5791
176.472	99.5795
176.554	99.5794
176.637	99.5789
176.719	99.5784
176.801	99.5783
176.884	99.5783
176.966	99.578
177.049	99.5775
177.131	99.5772
177.215	99.577
177.297	99.5767
177.379	99.5764
177.461	99.5761
177.545	99.576
177.628	99.5759
177.71	99.576
177.792	99.5761
177.874	99.5759
177.958	99.5752
178.041	99.5744
178.124	99.5737
178.207	99.5742
178.29	99.5757
178.372	99.5773
178.456	99.5776
178.537	99.5774
178.62	99.5769
178.702	99.5757
178.785	99.5744
178.868	99.5738
178.951	99.574
179.033	99.5743
179.116	99.5742
179.199	99.5738
179.281	99.5737
179.363	99.5733
179.447	99.5725
179.529	99.5717
179.611	99.5716
179.692	99.5718
179.776	99.572
179.859	99.5719
179.943	99.5717
180.025	99.5715
180.107	99.571
180.189	99.5709
180.272	99.5709
180.355	99.5706
180.438	99.5704
180.52	99.5699
180.603	99.5693
180.686	99.5684
180.769	99.5676
180.852	99.567
180.934	99.5663
181.017	99.5654
181.1	99.5645
181.181	99.5639
181.265	99.5639
181.347	99.5642
181.429	99.5641
181.512	99.5638
181.595	99.564
181.679	99.5639
181.76	99.5631
181.842	99.5627
181.925	99.5631
182.008	99.5635
182.092	99.5633
182.174	99.5626
182.256	99.5616
182.34	99.5601
182.422	99.559
182.505	99.5588
182.588	99.5595
182.67	99.56
182.753	99.5597
182.835	99.5589
182.918	99.5579
183.001	99.5574
183.084	99.5576
183.167	99.5578
183.249	99.5578
183.331	99.5575
183.414	99.5572
183.496	99.5568
183.58	99.5566
183.662	99.5566
183.744	99.5565
183.828	99.5564
183.91	99.5564
183.993	99.5564
184.075	99.5561
184.157	99.5555
184.24	99.555
184.324	99.5551
184.407	99.5549
184.49	99.5547
184.572	99.5545
184.654	99.5547
184.737	99.5549
184.82	99.5549
184.902	99.5543
184.985	99.5537
185.067	99.5537
185.15	99.5542
185.231	99.5541
185.313	99.5535
185.396	99.5531
185.478	99.5527
185.561	99.553
185.643	99.5533
185.726	99.5536
185.809	99.5537
185.892	99.5536
185.974	99.5534
186.057	99.5528
186.14	99.5524
186.224	99.5525
186.306	99.5524
186.389	99.552
186.471	99.5518
186.554	99.5519
186.636	99.5518
186.719	99.5517
186.801	99.5515
186.883	99.551
186.966	99.5504
187.047	99.5496
187.13	99.5483
187.212	99.5471
187.295	99.5465
187.379	99.5465
187.461	99.5463
187.544	99.5462
187.626	99.5465
187.709	99.5463
187.792	99.5457
187.874	99.5452
187.957	99.5447
188.04	99.544
188.123	99.5435
188.206	99.5433
188.289	99.5428
188.372	99.5424
188.456	99.5422
188.536	99.5421
188.619	99.5423
188.702	99.5421
188.784	99.542
188.867	99.5419
188.949	99.5416
189.032	99.5413
189.115	99.541
189.197	99.5404
189.281	99.5401
189.363	99.5399
189.447	99.5394
189.529	99.5392
189.612	99.539
189.694	99.5389
189.777	99.5386
189.86	99.5383
189.942	99.5383
190.025	99.5385
190.108	99.5384
190.19	99.5386
190.273	99.5389
190.356	99.539
190.439	99.539
190.521	99.5392
190.604	99.5394
190.686	99.5393
190.768	99.5395
190.85	99.5396
190.934	99.5395
191.017	99.5393
191.099	99.539
191.181	99.5386
191.263	99.5383
191.347	99.5375
191.429	99.5367
191.512	99.536
191.593	99.5356
191.676	99.5355
191.758	99.5352
191.84	99.5348
191.923	99.5344
192.006	99.534
192.088	99.5332
192.171	99.5328
192.254	99.5326
192.336	99.5322
192.419	99.5321
192.503	99.532
192.584	99.5316
192.668	99.5314
192.75	99.531
192.834	99.5309
192.916	99.531
192.998	99.5311
193.08	99.5313
193.163	99.531
193.245	99.5304
193.327	99.5299
193.41	99.5293
193.494	99.5288
193.578	99.5286
193.66	99.529
193.742	99.5295
193.825	99.5301
193.908	99.5308
193.989	99.5312
194.072	99.5316
194.155	99.532
194.237	99.5327
194.32	99.5333
194.403	99.5336
194.486	99.5338
194.568	99.534
194.65	99.5344
194.733	99.5347
194.817	99.5347
194.899	99.5343
194.981	99.5341
195.064	99.5333
195.147	99.5324
195.228	99.5315
195.313	99.531
195.394	99.5304
195.477	99.5297
195.559	99.529
195.642	99.5285
195.725	99.5281
195.807	99.5276
195.889	99.5271
[truncated: 5,580 more rows]

## Sheet: Fig 3c
27.33
9.588
36.391
29.986
24.444
23.97
117.488
57.851
29.649
14.58
29.16
22.803
15.626
12.339
38.979
18.017
16.779
20.409
12.222
13.238
10.853
7.191
13.665
65.205
10.72
12.339
64.896
16.367
6.832
19.044
13.399
31.527
9.127
6.111
8.624
4.827
25.822
50.759
5.817
4.86
6.589
8.825
7.079
34.662
11.647
24.762
10.059
33.638
17.441
88.123
41.336
11.647
12.442
12.481
13.677
8.148
13.189
19.457
45.43
22.775
7.849
10.97
4.555
8.825
27.597
14.124
23.756
13.334
10.615
16.472
9.356
14.709
18.344
20.231
12.469
23.151
6.269
29.391
16.296
22.463
12.147
11.122
15.824
19.542
55.74
10.342
11.719
19.766
14.012
9.356
32.857
15.374
14.158
16.34
17.686
22.235
7.245
69.895
14.304
15.99
78.442
51.465
27.077
12.442
7.601
13.583
20.743
17.183
19.44
20.835
25.927
6.073
13.71
11.154
15.729
12.543
9.72
8.605
10.39
27.994
21.123
6.414
51.536
37.497
14.787
15.514
6.896
12.442
28.808
27.054
41.763
10.949
26.336
28.836
8.061
32.358
34.091
24.375
11.011
13.684
5.384
8.133
9.657
13.488
15.085
21.71
10
15.037
11.063
11.011
13.435
13.392
16.684
16.641
13.435
16.821
14.792
11.14
24.85
13.392
44.32
20.626
12.727
11.14
18.213
12.705
20.104
10.847
17.461
17.15
14.621
15.805
25.719
20.469
16.398
20.133
16.115
29.584
29.134
13.283
12.136
82.74
17.807
34.66
17.367
21.54
18.186
21.175
29.272
77.898
33.829
22.377
24.019
22.505
26.529
16.292
16.332
7.858
13.981
22.7
14.113
11.98
7.728
7.147
9.241
9.651
6.83
9.775
19.245
8.297
9.42
10.178
7.046
21.112
66.376
80.607
63.239
52.801
33.003
34.385
33.003
21.667
18.834
35.784
57.518
16.025
30.458
28.147
22.449
12.669
22.002
16.902
26.935
32.89
17.917
10.824
21.574
32.26
17.7
15.224
45.258
50.221
13.437
12.093
18.271
20.362
9.352
53.077
14.885
30.725
18.087
11.615
28.197
16.007
56.047
8.171
14.995
9.85
13.482
30.726
15.588
30.668
27.254
15.955
53.043
54.735
15.712
10.883
63.71
81.995
29.811
13.832
8.785
12.257
14.711
16.778
14.981
16.034
29.753
17.044
13.437
14.113
11.063
7.982
7.479
11.106
25.487
14.164
19.733
38.978
35.913
17.428
18.17
17.704
9.097
7.127
12.257
9.081
14.966
13.619
36.268
10.135
29.484
10.98
27.635
11.363
17.948
32.898
17.226
8.361
19.351
13.142
6.009
12.659
14.731
21.87
9.497
12.732
18.508
8.215
57.797
56.149
73.009
24.227
19.01
52.089
13.929
15.615
18.878
10.98
7.239
8.112
4.211
5.701
7.648
7.998
7.628
5.269

## Sheet: Fig 4a
	CNT			Mo2C/MoC/CNT			Mo2C			MoC			Pt/C
0.0104	0.01019		0.0106	0.91667		0.01047	0.09875		0.01047	0.053		0.01031	4.4375
0.0094	0.00765		0.00966	0.8		0.0095	0.04667		0.00947	0.046		0.00949	4.1875
0.0084	0.00765		0.00869	0.75		0.00847	0.09542		0.00849	0.025		0.00871	3.875
0.0074	0.00765		0.00774	0.64167		0.00748	0.07583		0.00749	0.022		0.00793	3.5625
0.0064	0.0051		0.00678	0.575		0.00651	0.02958		0.00647	0.045		0.00715	3.25
0.0054	0.0051		0.0058	0.525		0.0055	0.03833		0.0055	0.001		0.00633	3
0.0044	0.0051		0.00485	0.43333		0.00451	0.02333		0.00448	0.031		0.00555	2.6875
0.0034	0.00255		0.00388	0.36667		0.00355	-0.03333		0.00349	0.013		0.00477	2.375
0.0024	0.00255		0.00292	0.29167		0.00253	-0.01417		0.00254	-0.062		0.00399	2.0625
0.0014	-4.44089e-15		0.00195	0.23333		0.00152	0.01042		0.00149	0.022		0.00321	1.75
0.0004	-4.44089e-15		0.00098475	0.16667		0.000525935	0		0.00049246	0.013		0.00243	1.4375
-0.0006	-0.00255		3.575e-05	0.06667		-0.000491915	0.02917		-0.000499584	0		0.00165	1.125
-0.0016	-0.00255		-0.00093025	0		-0.00148	0.01708		-0.00147	-0.042		0.0009166	0.75
-0.0026	-0.0051		-0.00188	-0.09167		-0.00246	-0.02042		-0.00247	-0.052		0.0001376	0.4375
-0.0036	-0.0051		-0.00286	-0.13333		-0.00347	-0.000416667		-0.00347	-0.042		-0.000553	0
-0.0046	-0.00765		-0.00382	-0.225		-0.00445	-0.03583		-0.00446	-0.072		-0.00133	-0.3125
-0.0056	-0.00765		-0.00478	-0.29167		-0.00544	-0.06125		-0.00543	-0.112		-0.00207	-0.6875
-0.0066	-0.00765		-0.00573	-0.38333		-0.00646	-0.01958		-0.00647	-0.052		-0.00276	-1.125
-0.0076	-0.01019		-0.00669	-0.46667		-0.00746	-0.0225		-0.00747	-0.042		-0.00349	-1.5
-0.0086	-0.01274		-0.00766	-0.53333		-0.00842	-0.08125		-0.00844	-0.102		-0.00423	-1.875
-0.0096	-0.01274		-0.00862	-0.6		-0.00948	0.00708		-0.00942	-0.122		-0.00492	-2.3125
-0.0106	-0.01529		-0.00956	-0.725		-0.01048	0.00792		-0.01041	-0.142		-0.00561	-2.75
-0.0116	-0.01529		-0.01053	-0.775		-0.01143	-0.07125		-0.01142	-0.122		-0.0063	-3.1875
-0.0126	-0.01784		-0.01149	-0.86667		-0.01244	-0.06042		-0.01241	-0.142		-0.00699	-3.625
-0.0136	-0.01784		-0.01245	-0.95		-0.01344	-0.06292		-0.01342	-0.122		-0.00764	-4.125
-0.0146	-0.02039		-0.0134	-1.04167		-0.01441	-0.10417		-0.0144	-0.162		-0.00833	-4.5625
-0.0156	-0.02039		-0.01438	-1.08333		-0.01542	-0.08833		-0.01539	-0.172		-0.00902	-5
-0.0166	-0.02294		-0.01534	-1.16667		-0.01643	-0.07083		-0.01639	-0.172		-0.00957	-5.625
-0.0176	-0.02294		-0.01631	-1.20833		-0.01742	-0.09417		-0.01738	-0.202		-0.01031	-6
-0.0186	-0.02548		-0.01726	-1.31667		-0.01845	-0.03667		-0.01838	-0.202		-0.01096	-6.5
-0.0196	-0.02548		-0.01819	-1.44167		-0.01942	-0.08542		-0.01936	-0.222		-0.01165	-6.9375
-0.0206	-0.02803		-0.01916	-1.50833		-0.02037	-0.1625		-0.02035	-0.242		-0.01229	-7.4375
-0.0216	-0.02803		-0.02013	-1.575		-0.0214	-0.12583		-0.02136	-0.232		-0.01294	-7.9375
-0.0226	-0.02803		-0.02109	-1.64167		-0.0224	-0.11958		-0.02235	-0.242		-0.01359	-8.4375
-0.0236	-0.03058		-0.02204	-1.75		-0.02337	-0.17667		-0.02332	-0.292		-0.01428	-8.875
-0.0246	-0.03313		-0.023	-1.83333		-0.02439	-0.13167		-0.02431	-0.312		-0.01492	-9.375
-0.0256	-0.03313		-0.02396	-1.9		-0.0254	-0.12125		-0.02531	-0.312		-0.01557	-9.875
-0.0266	-0.03568		-0.02492	-1.98333		-0.02638	-0.155		-0.02629	-0.342		-0.01617	-10.4375
-0.0276	-0.03568		-0.02588	-2.06667		-0.0274	-0.11625		-0.02731	-0.302		-0.01682	-10.9375
-0.0286	-0.03823		-0.02685	-2.11667		-0.02839	-0.13417		-0.02829	-0.342		-0.01742	-11.5
-0.0296	-0.04077		-0.0278	-2.225		-0.02935	-0.2075		-0.02927	-0.382		-0.01807	-12
-0.0306	-0.04077		-0.02873	-2.35		-0.03036	-0.19125		-0.03027	-0.372		-0.01871	-12.5
-0.0316	-0.04332		-0.0297	-2.40833		-0.03135	-0.20958		-0.03126	-0.392		-0.01927	-13.125
-0.0326	-0.04587		-0.03066	-2.49167		-0.03232	-0.24875		-0.03224	-0.422		-0.01987	-13.6875
-0.0336	-0.04587		-0.03161	-2.58333		-0.03332	-0.24792		-0.03326	-0.392		-0.02048	-14.25
-0.0346	-0.04587		-0.03256	-2.68333		-0.03432	-0.255		-0.03425	-0.412		-0.02103	-14.875
-0.0356	-0.04842		-0.03353	-2.74167		-0.03528	-0.31042		-0.03524	-0.432		-0.02168	-15.375
-0.0366	-0.04842		-0.03448	-2.84167		-0.0363	-0.29125		-0.03624	-0.432		-0.02228	-15.9375
-0.0376	-0.05097		-0.03541	-2.975		-0.03729	-0.30292		-0.03721	-0.472		-0.02284	-16.5625
-0.0386	-0.05097		-0.03636	-3.08333		-0.03826	-0.34667		-0.0382	-0.492		-0.02349	-17.0625
-0.0396	-0.05352		-0.03735	-3.1		-0.03928	-0.31375		-0.03913	-0.602		-0.02404	-17.6875
-0.0406	-0.05607		-0.03829	-3.225		-0.04027	-0.33792		-0.04017	-0.542		-0.02465	-18.25
-0.0416	-0.05861		-0.03924	-3.31667		-0.04121	-0.42958		-0.04115	-0.572		-0.0252	-18.875
-0.0426	-0.05861		-0.04021	-3.375		-0.04224	-0.38792		-0.04216	-0.562		-0.02581	-19.4375
-0.0436	-0.06116		-0.04114	-3.50833		-0.04325	-0.37333		-0.04316	-0.562		-0.02641	-20
-0.0446	-0.06371		-0.04209	-3.60833		-0.04419	-0.45917		-0.04413	-0.612		-0.02697	-20.625
-0.0456	-0.06626		-0.04306	-3.66667		-0.04521	-0.42875		-0.04512	-0.622		-0.02748	-21.3125
-0.0466	-0.06626		-0.04402	-3.74167		-0.04618	-0.4875		-0.04609	-0.662		-0.02804	-21.9375
-0.0476	-0.06881		-0.04496	-3.86667		-0.04712	-0.57208		-0.04708	-0.692		-0.02864	-22.5
-0.0486	-0.07136		-0.04591	-3.96667		-0.04816	-0.515		-0.04806	-0.712		-0.02911	-23.25
-0.0496	-0.0739		-0.04684	-4.1		-0.04914	-0.54042		-0.04906	-0.712		-0.02967	-23.875
-0.0506	-0.07645		-0.04781	-4.16667		-0.05011	-0.6025		-0.05001	-0.802		-0.03018	-24.5625
-0.0516	-0.07645		-0.04878	-4.225		-0.05111	-0.58833		-0.05102	-0.782		-0.0307	-25.25
-0.0526	-0.079		-0.04971	-4.35		-0.0521	-0.61208		-0.05199	-0.832		-0.03125	-25.875
-0.0536	-0.08155		-0.05063	-4.50833		-0.05304	-0.70958		-0.05298	-0.842		-0.03181	-26.5
-0.0546	-0.08155		-0.05159	-4.59167		-0.05403	-0.72208		-0.05398	-0.852		-0.03228	-27.25
-0.0556	-0.0841		-0.05256	-4.65		-0.05501	-0.75542		-0.05497	-0.872		-0.03284	-27.875
-0.0566	-0.08665		-0.05349	-4.79167		-0.05598	-0.81375		-0.05594	-0.922		-0.03335	-28.5625
-0.0576	-0.08919		-0.05442	-4.925		-0.05696	-0.83875		-0.0569	-0.982		-0.03387	-29.25
-0.0586	-0.08919		-0.05536	-5.04167		-0.05793	-0.89708		-0.0579	-0.982		-0.03438	-29.9375
-0.0596	-0.09174		-0.05631	-5.14167		-0.05889	-0.94708		-0.05887	-1.032		-0.03481	-30.75
-0.0606	-0.09429		-0.05724	-5.26667		-0.05991	-0.91375		-0.05985	-1.062		-0.03536	-31.375
-0.0616	-0.09684		-0.05819	-5.375		-0.0609	-0.93042		-0.06081	-1.122		-0.03583	-32.125
-0.0626	-0.09939		-0.05913	-5.49167		-0.06186	-1.00125		-0.06178	-1.182		-0.03635	-32.8125
-0.0636	-0.09939		-0.06004	-5.675		-0.06285	-1.02625		-0.06276	-1.202		-0.03686	-33.5
-0.0646	-0.10194		-0.06098	-5.78333		-0.06381	-1.08042		-0.06373	-1.252		-0.03742	-34.125
-0.0656	-0.10449		-0.06193	-5.88333		-0.06474	-1.20542		-0.06471	-1.292		-0.0378	-35
-0.0666	-0.10703		-0.06285	-6.04167		-0.06571	-1.24292		-0.06568	-1.332		-0.03831	-35.6875
-0.0676	-0.10703		-0.06378	-6.18333		-0.06666	-1.32208		-0.06665	-1.382		-0.03883	-36.375
-0.0686	-0.10958		-0.06471	-6.31667		-0.06761	-1.40542		-0.06761	-1.452		-0.0393	-37.125
-0.0696	-0.11213		-0.06564	-6.45833		-0.0686	-1.43042		-0.06858	-1.502		-0.03981	-37.8125
-0.0706	-0.11468		-0.06654	-6.65		-0.06956	-1.49292		-0.06956	-1.542		-0.04033	-38.5
-0.0716	-0.11723		-0.06748	-6.75833		-0.0705	-1.59708		-0.07049	-1.642		-0.04066	-39.4375
-0.0726	-0.11978		-0.06838	-6.95833		-0.07148	-1.62208		-0.07146	-1.692		-0.04118	-40.125
-0.0736	-0.11978		-0.06932	-7.075		-0.07244	-1.68458		-0.07243	-1.742		-0.04165	-40.875
-0.0746	-0.12232		-0.07023	-7.25833		-0.07334	-1.85542		-0.07341	-1.782		-0.04207	-41.6875
-0.0756	-0.12487		-0.07114	-7.425		-0.07433	-1.86792		-0.07436	-1.862		-0.0425	-42.5
-0.0766	-0.12742		-0.07206	-7.58333		-0.07527	-1.96375		-0.0753	-1.962		-0.04292	-43.3125
-0.0776	-0.12997		-0.07297	-7.775		-0.07618	-2.12208		-0.07624	-2.052		-0.04344	-44
-0.0786	-0.13252		-0.07384	-8.01667		-0.07714	-2.18458		-0.07721	-2.102		-0.04386	-44.8125
-0.0796	-0.13507		-0.07476	-8.175		-0.07811	-2.23458		-0.07816	-2.192		-0.04429	-45.625
-0.0806	-0.13761		-0.07568	-8.33333		-0.079	-2.40542		-0.07912	-2.252		-0.0448	-46.3125
-0.0816	-0.14016		-0.07657	-8.55833		-0.07994	-2.50125		-0.08006	-2.352		-0.04523	-47.125
-0.0826	-0.14271		-0.07748	-8.73333		-0.08085	-2.64708		-0.081	-2.452		-0.04565	-47.9375
-0.0836	-0.14271		-0.07836	-8.96667		-0.08176	-2.80125		-0.08196	-2.522		-0.04612	-48.6875
-0.0846	-0.14526		-0.07925	-9.175		-0.08274	-2.82625		-0.08291	-2.602		-0.04655	-49.5
-0.0856	-0.14781		-0.08013	-9.41667		-0.08366	-2.96792		-0.08383	-2.722		-0.04697	-50.3125
-0.0866	-0.15036		-0.08101	-9.65		-0.08453	-3.18042		-0.08476	-2.842		-0.0474	-51.125
-0.0876	-0.15291		-0.0819	-9.85833		-0.0855	-3.21792		-0.08566	-3.002		-0.04782	-51.9375
-0.0886	-0.15291		-0.08275	-10.15		-0.08641	-3.38042		-0.08661	-3.092		-0.04825	-52.75
-0.0896	-0.158		-0.08365	-10.3583		-0.08724	-3.64708		-0.08753	-3.222		-0.04876	-53.4375
-0.0906	-0.16055		-0.08453	-10.5917		-0.08819	-3.73458		-0.08844	-3.372		-0.04919	-54.25
-0.0916	-0.1631		-0.08538	-10.875		-0.08908	-3.90958		-0.08935	-3.512		-0.04957	-55.125
-0.0926	-0.16565		-0.08624	-11.15		-0.08993	-4.15125		-0.09026	-3.652		-0.04999	-55.9375
-0.0936	-0.16565		-0.08708	-11.475		-0.09089	-4.21792		-0.09119	-3.772		-0.05046	-56.6875
-0.0946	-0.1682		-0.08795	-11.7333		-0.09179	-4.39292		-0.09207	-3.962		-0.05089	-57.5
-0.0956	-0.17329		-0.08881	-12.0083		-0.0926	-4.70125		-0.09301	-4.072		-0.0514	-58.1875
-0.0966	-0.17329		-0.08963	-12.35		-0.09353	-4.81375		-0.09392	-4.222		-0.05183	-59
-0.0976	-0.17584		-0.0905	-12.6083		-0.09446	-4.92208		-0.09481	-4.392		-0.05225	-59.8125
-0.0986	-0.17839		-0.09132	-12.9667		-0.09525	-5.27208		-0.09571	-4.562		-0.05259	-60.75
-0.0996	-0.18094		-0.09214	-13.3083		-0.09616	-5.42208		-0.0966	-4.732		-0.0531	-61.4375
-0.1006	-0.18349		-0.09297	-13.65		-0.09702	-5.63875		-0.09748	-4.942		-0.05357	-62.1875
-0.1016	-0.18603		-0.09377	-14.0417		-0.09777	-6.04708		-0.09835	-5.152		-0.05391	-63.125
-0.1026	-0.18858		-0.09462	-14.3333		-0.0987	-6.15958		-0.09923	-5.342		-0.05442	-63.8125
-0.1036	-0.19113		-0.09546	-14.6417		-0.09956	-6.40125		-0.10013	-5.502		-0.05485	-64.625
-0.1046	-0.19368		-0.09625	-15.0583		-0.10041	-6.64292		-0.101	-5.722		-0.05528	-65.4375
-0.1056	-0.19623		-0.09706	-15.4417		-0.10125	-6.90542		-0.10186	-5.952		-0.05566	-66.3125
-0.1066	-0.19878		-0.09785	-15.8417		-0.10208	-7.17625		-0.10273	-6.162		-0.05599	-67.25
-0.1076	-0.20133		-0.09864	-16.25		-0.1028	-7.63458		-0.10358	-6.402		-0.05642	-68.0625
-0.1086	-0.20387		-0.09946	-16.6167		-0.10368	-7.83042		-0.10443	-6.642		-0.05698	-68.6875
-0.1096	-0.20642		-0.10022	-17.075		-0.10451	-8.11792		-0.10526	-6.922		-0.0574	-69.5
-0.1106	-0.21152		-0.101	-17.5167		-0.10527	-8.50958		-0.10614	-7.122		-0.05778	-70.375
-0.1116	-0.21152		-0.10178	-17.9333		-0.10612	-8.74708		-0.10699	-7.362		-0.05812	-71.3125
-0.1126	-0.21407		-0.1025	-18.4833		-0.10697	-8.99708		-0.10785	-7.602		-0.05859	-72.0625
-0.1136	-0.21662		-0.10326	-18.9667		-0.1077	-9.43875		-0.10868	-7.872		-0.05906	-72.8125
-0.1146	-0.21916		-0.10401	-19.4583		-0.10854	-9.70125		-0.10947	-8.212		-0.0594	-73.75
-0.1156	-0.22171		-0.10473	-19.9917		-0.10932	-10.0554		-0.11033	-8.442		-0.05991	-74.4375
-0.1166	-0.22426		-0.10546	-20.525		-0.11003	-10.5304		-0.11116	-8.732		-0.0602	-75.4375
-0.1176	-0.22681		-0.1062	-21.0333		-0.11091	-10.7179		-0.11195	-9.062		-0.06058	-76.3125
-0.1186	-0.22936		-0.10691	-21.6		-0.11168	-11.1096		-0.11275	-9.402		-0.06105	-77.0625
-0.1196	-0.23191		-0.10766	-22.1083		-0.11233	-11.6721		-0.11357	-9.682		-0.06144	-77.9375
-0.1206	-0.23445		-0.10839	-22.6333		-0.11312	-12.0096		-0.11438	-9.992		-0.06191	-78.6875
-0.1216	-0.237		-0.10907	-23.2583		-0.1139	-12.3679		-0.11518	-10.332		-0.06229	-79.5625
-0.1226	-0.23955		-0.10975	-23.8917		-0.11457	-12.9179		-0.11597	-10.672		-0.06284	-80.1875
-0.1236	-0.2421		-0.11045	-24.475		-0.1154	-13.1971		-0.11678	-10.972		-0.06327	-81
-0.1246	-0.24465		-0.11112	-25.1167		-0.11615	-13.5971		-0.11759	-11.292		-0.06361	-81.9375
-0.1256	-0.2472		-0.1118	-25.7417		-0.11679	-14.1846		-0.11836	-11.672		-0.06399	-82.8125
-0.1266	-0.24975		-0.11248	-26.3667		-0.11761	-14.4887		-0.11914	-12.022		-0.06437	-83.6875
-0.1276	-0.25229		-0.11315	-27.0167		-0.11834	-14.9262		-0.11993	-12.362		-0.06484	-84.4375
-0.1286	-0.25484		-0.11378	-27.7417		-0.11893	-15.5887		-0.12071	-12.732		-0.06522	-85.3125
-0.1296	-0.25994		-0.11444	-28.4083		-0.11963	-16.0804		-0.12146	-13.132		-0.0656	-86.1875
-0.1306	-0.26249		-0.11511	-29.0583		-0.12034	-16.5512		-0.12222	-13.532		-0.06607	-86.9375
-0.1316	-0.26249		-0.11573	-29.8		-0.12104	-17.0512		-0.12297	-13.932		-0.06645	-87.8125
-0.1326	-0.26758		-0.11635	-30.55		-0.12177	-17.4846		-0.12372	-14.342		-0.06679	-88.75
-0.1336	-0.27013		-0.11699	-31.2583		-0.1225	-17.9387		-0.12447	-14.762		-0.06717	-89.625
-0.1346	-0.27268		-0.11758	-32.05		-0.12313	-18.5388		-0.12524	-15.132		-0.06764	-90.375
-0.1356	-0.27523		-0.11818	-32.8417		-0.12395	-18.8221		-0.12598	-15.562		-0.06798	-91.3125
-0.1366	-0.27778		-0.11879	-33.6083		-0.1246	-19.4096		-0.12672	-15.972		-0.06831	-92.25
-0.1376	-0.28033		-0.1194	-34.3667		-0.12503	-20.3263		-0.12742	-16.472		-0.06874	-93.0625
-0.1386	-0.28287		-0.12	-35.1583		-0.12578	-20.7471		-0.12816	-16.892		-0.06925	-93.75
-0.1396	-0.28542		-0.1206	-35.9417		-0.12648	-21.2346		-0.12889	-17.332		-0.06963	-94.625
-0.1406	-0.28797		-0.12118	-36.7583		-0.12695	-22.0971		-0.12963	-17.762		-0.06988	-95.6875
-0.1416	-0.29052		-0.12177	-37.5667		-0.12772	-22.4804		-0.13037	-18.192		-0.07035	-96.4375
-0.1426	-0.29307		-0.12232	-38.4583		-0.12849	-22.8554		-0.13108	-18.652		-0.07073	-97.3125
-0.1436	-0.29562		-0.12287	-39.325		-0.12899	-23.6679		-0.13175	-19.202		-0.07103	-98.3125
-0.1446	-0.30071		-0.12342	-40.2083		-0.12974	-24.0804		-0.13247	-19.652		-0.07154	-99
-0.1456	-0.30071		-0.12394	-41.15		-0.13039	-24.6513		-0.13318	-20.122		-0.07192	-99.875
-0.1466	-0.30581		-0.12451	-42		-0.13076	-25.6804		-0.13387	-20.642		-0.0723	-100.75
-0.1476	-0.30836		-0.12506	-42.875		-0.13159	-25.9554		-0.13455	-21.152		-0.07273	-101.562
-0.1486	-0.31091		-0.1256	-43.7917		-0.13229	-26.4429		-0.13522	-21.692		-0.07311	-102.438
-0.1496	-0.31346		-0.12612	-44.725		-0.13268	-27.4471		-0.13594	-22.152		-0.07353	-103.25
-0.1506	-0.316		-0.12668	-45.5917		-0.13326	-28.1346		-0.13661	-22.702		-0.07387	-104.188
-0.1516	-0.31855		-0.1272	-46.525		-0.13409	-28.4013		-0.13731	-23.182		-0.07421	-105.125
-0.1526	-0.3211		-0.12771	-47.5		-0.13455	-29.2929		-0.13799	-23.712		-0.07459	-106
-0.1536	-0.32365		-0.12821	-48.4667		-0.13519	-29.8762		-0.13865	-24.262		-0.07502	-106.812
-0.1546	-0.32875		-0.12873	-49.4167		-0.1359	-30.3554		-0.1393	-24.842		-0.0754	-107.688
-0.1556	-0.33129		-0.12926	-50.3333		-0.13624	-31.4346		-0.13997	-25.382		-0.07582	-108.5
-0.1566	-0.33384		-0.12977	-51.3		-0.13688	-32.0096		-0.14061	-25.962		-0.0762	-109.375
-0.1576	-0.33639		-0.13026	-52.2917		-0.13762	-32.4471		-0.14128	-26.502		-0.07654	-110.312
-0.1586	-0.33894		-0.13076	-53.275		-0.13805	-33.3804		-0.14193	-27.082		-0.07688	-111.25
-0.1596	-0.34149		-0.13125	-54.275		-0.13868	-33.9804		-0.14255	-27.692		-0.07743	-111.875
-0.1606	-0.34404		-0.13174	-55.275		-0.13939	-34.4471		-0.14323	-28.222		-0.07782	-112.75
-0.1616	-0.35423		-0.13223	-56.275		-0.1398	-35.4138		-0.14388	-28.792		-0.0782	-113.625
-0.1626	-0.35678		-0.13268	-57.3583		-0.14033	-36.1763		-0.14455	-29.332		-0.07858	-114.5
-0.1636	-0.35678		-0.13317	-58.3583		-0.14097	-36.7679		-0.14518	-29.942		-0.07905	-115.25
-0.1646	-0.35933		-0.13362	-59.4417		-0.14128	-37.8971		-0.14581	-30.532		-0.07939	-116.188
-0.1656	-0.36188		-0.13406	-60.525		-0.14202	-38.3179		-0.1464	-31.202		-0.07968	-117.188
-0.1666	-0.36442		-0.13451	-61.6083		-0.14259	-39.0262		-0.14706	-31.772		-0.08002	-118.125
-0.1676	-0.36697		-0.135	-62.6083		-0.14298	-40.0262		-0.1477	-32.352		-0.08048	-118.875
-0.1686	-0.36952		-0.13545	-63.6917		-0.14372	-40.4429		-0.14832	-32.972		-0.08082	-119.812
-0.1696	-0.37207		-0.13589	-64.775		-0.14442	-40.9429		-0.14895	-33.572		-0.08111	-120.812
-0.1706	-0.37462		-0.13634	-65.8583		-0.14473	-42.0679		-0.14955	-34.232		-0.08154	-121.625
-0.1716	-0.37717		-0.13679	-66.9417		-0.14519	-42.9429		-0.15017	-34.852		-0.08192	-122.5
-0.1726	-0.38226		-0.13728	-67.9417		-0.14586	-43.4846		-0.15077	-35.502		-0.0823	-123.375
-0.1736	-0.38481		-0.13769	-69.1083		-0.14625	-44.4846		-0.15136	-36.172		-0.08273	-124.188
-0.1746	-0.38736		-0.13813	-70.1917		-0.14682	-45.1929		-0.15198	-36.792		-0.08302	-125.188
-0.1756	-0.38991		-0.13858	-71.275		-0.14746	-45.7762		-0.15259	-37.442		-0.08349	-125.938
-0.1766	-0.39246		-0.13903	-72.3583		-0.14764	-47.1096		-0.15318	-38.102		-0.08383	-126.875
-0.1776	-0.39501		-0.13943	-73.525		-0.14849	-47.3596		-0.15373	-38.842		-0.08416	-127.812
-0.1786	-0.4001		-0.13984	-74.6917		-0.14908	-48.0262		-0.15432	-39.502		-0.0845	-128.75
-0.1796	-0.4001		-0.14024	-75.8583		-0.1495	-48.9846		-0.15492	-40.162		-0.08497	-129.5
-0.1806	-0.4052		-0.14065	-77.025		-0.15004	-49.7346		-0.15552	-40.812		-0.08531	-130.438
-0.1816	-0.40775		-0.1411	-78.1083		-0.15053	-50.5679		-0.15611	-41.482		-0.08569	-131.312
-0.1826	-0.4103		-0.1415	-79.275		-0.15079	-51.7762		-0.1567	-42.162		-0.08594	-132.375
-0.1836	-0.41539		-0.14186	-80.525		-0.1513	-52.5679		-0.15723	-42.922		-0.08623	-133.375
-0.1846	-0.41794		-0.14227	-81.6917		-0.15189	-53.2346		-0.1578	-43.622		-0.08666	-134.188
-0.1856	-0.42049		-0.14267	-82.8583		-0.1521	-54.5262		-0.15842	-44.252		-0.08708	-135
-0.1866	-0.42304		-0.14308	-84.025		-0.1529	-54.8596		-0.15901	-44.912		-0.08742	-135.938
-0.1876	-0.42559		-0.14344	-85.275		-0.15339	-55.6929		-0.15957	-45.642		-0.08771	-136.938
-0.1886	-0.43068		-0.14385	-86.4417		-0.15355	-57.0679		-0.16012	-46.372		-0.08805	-137.875
-0.1896	-0.43323		-0.14425	-87.6083		-0.15419	-57.6512		-0.1607	-47.052		-0.08847	-138.688
-0.1906	-0.43578		-0.14461	-88.8583		-0.15481	-58.2762		-0.16129	-47.732		-0.08885	-139.562
-0.1916	-0.43833		-0.14502	-90.025		-0.15504	-59.5262		-0.16181	-48.512		-0.08915	-140.562
-0.1926	-0.44088		-0.14542	-91.1917		-0.15566	-60.1512		-0.16238	-49.212		-0.08948	-141.5
-0.1936	-0.44597		-0.14574	-92.525		-0.15633	-60.6929		-0.16292	-49.972		-0.08987	-142.375
-0.1946	-0.44852		-0.14611	-93.775		-0.15662	-61.8596		-0.16343	-50.772		-0.0902	-143.312
-0.1956	-0.45107		-0.14651	-94.9417		-0.15731	-62.3596		-0.16402	-51.432		-0.09054	-144.25
-0.1966	-0.45362		-0.14687	-96.1917		-0.15798	-62.9012		-0.16458	-52.152		-0.09092	-145.125
-0.1976	-0.45617		-0.14724	-97.4417		-0.15788	-64.6929		-0.16513	-52.892		-0.0913	-146
-0.1986	-0.45872		-0.1476	-98.6917		-0.15847	-65.3596		-0.16569	-53.612		-0.09164	-146.938
-0.1996	-0.46381		-0.14796	-99.9417		-0.15904	-66.0679		-0.16622	-54.372		-0.09206	-147.75
-0.2006	-0.46636		-0.14828	-101.275		-0.15922	-67.4013		-0.16676	-55.132		-0.09236	-148.75
-0.2016	-0.46891		-0.14864	-102.525		-0.15977	-68.1513		-0.16729	-55.902		-0.09261	-149.812
-0.2026	-0.47401		-0.14901	-103.775		-0.16023	-69.0263		-0.1678	-56.692		-0.09308	-150.562
-0.2036	-0.47655		-0.14933	-105.108		-0.16047	-70.2763		-0.16835	-57.442		-0.09346	-151.438
-0.2046	-0.4791		-0.14965	-106.442		-0.16093	-71.1513		-0.16889	-58.192		-0.09371	-152.5
-0.2056	-0.48165		-0.15001	-107.692		-0.1617	-71.5263		-0.16941	-58.972		-0.09417	-153.25
-0.2066	-0.48675		-0.15033	-109.025		-0.16176	-73.0679		-0.16996	-59.712		-0.09447	-154.25
-0.2076	-0.4893		-0.15065	-110.358		-0.16237	-73.6929		-0.17048	-60.492		-0.09489	-155.062
-0.2086	-0.49185		-0.15101	-111.608		-0.16317	-74.0263		-0.17101	-61.262		-0.09536	-155.812
-0.2096	-0.49439		-0.15133	-112.942		-0.1632	-75.6096		-0.17152	-62.062		-0.09566	-156.812
-0.2106	-0.49694		-0.15165	-114.275		-0.16382	-76.2346		-0.172	-62.902		-0.09595	-157.812
-0.2116	-0.49949		-0.15197	-115.608		-0.16439	-76.9429		-0.17253	-63.682		-0.09642	-158.562
-0.2126	-0.50459		-0.15229	-116.942		-0.16431	-78.6929		-0.17305	-64.452		-0.09675	-159.5
-0.2136	-0.50714		-0.15261	-118.275		-0.16488	-79.4013		-0.17357	-65.242		-0.097	-160.562
-0.2146	-0.50968		-0.15297	-119.525		-0.16537	-80.2346		-0.17405	-66.102		-0.09734	-161.5
-0.2156	-0.51223		-0.15329	-120.858		-0.16535	-81.9013		-0.17457	-66.882		-0.09777	-162.312
-0.2166	-0.51478		-0.15361	-122.192		-0.16617	-82.1929		-0.17505	-67.732		-0.09806	-163.312
-0.2176	-0.51988		-0.15393	-123.525		-0.16687	-82.6929		-0.17559	-68.482		-0.09848	-164.125
-0.2186	-0.52243		-0.15425	-124.858		-0.16677	-84.4846		-0.1761	-69.282		-0.09886	-165
-0.2196	-0.52497		-0.15453	-126.275		-0.16744	-85.0263		-0.17657	-70.142		-0.09916	-166
-0.2206	-0.52752		-0.15485	-127.608		-0.16772	-86.1929		-0.17706	-70.972		-0.09949	-166.938
-0.2216	-0.53007		-0.15517	-128.942		-0.16793	-87.4846		-0.17758	-71.772		-0.09979	-167.938
-0.2226	-0.53517		-0.15545	-130.358		-0.16847	-88.2346		-0.1781	-72.552		-0.10026	-168.688
-0.2236	-0.53772		-0.15577	-131.692		-0.16917	-88.7346		-0.17855	-73.452		-0.10059	-169.625
-0.2246	-0.54027		-0.15604	-133.108		-0.16915	-90.4013		-0.17903	-74.292		-0.10089	-170.625
-0.2256	-0.54536		-0.15632	-134.525		-0.16987	-90.8596		-0.17951	-75.142		-0.10122	-171.562
-0.2266	-0.54791		-0.15664	-135.858		-0.17041	-91.6096		-0.17999	-76.002		-0.10165	-172.375
-0.2276	-0.55046		-0.15696	-137.192		-0.17044	-93.1929		-0.18047	-76.842		-0.10194	-173.375
-0.2286	-0.55301		-0.15724	-138.608		-0.1708	-94.2346		-0.18094	-77.712		-0.10224	-174.375
-0.2296	-0.55556		-0.15756	-139.942		-0.17152	-94.6929		-0.18143	-78.542		-0.1027	-175.125
-0.2306	-0.5581		-0.15784	-141.358		-0.1714	-96.5263		-0.18192	-79.382		-0.10313	-175.938
-0.2316	-0.5632		-0.15812	-142.775		-0.17217	-96.9013		-0.18237	-80.272		-0.10338	-177
-0.2326	-0.56575		-0.15843	-144.108		-0.17253	-97.9429		-0.18287	-81.102		-0.1038	-177.812
-0.2336	-0.5683		-0.15871	-145.525		-0.17256	-99.5263		-0.18333	-81.972		-0.1041	-178.812
-0.2346	-0.57339		-0.15899	-146.942		-0.17349	-99.6513		-0.18384	-82.782		-0.10457	-179.562
-0.2356	-0.57339		-0.15931	-148.275		-0.17413	-100.235		-0.18432	-83.622		-0.10482	-180.625
-0.2366	-0.57849		-0.15959	-149.692		-0.17393	-102.193		-0.18479	-84.492		-0.10528	-181.375
-0.2376	-0.58359		-0.15982	-151.192		-0.17445	-102.985		-0.18526	-85.362		-0.10562	-182.312
-0.2386	-0.58614		-0.16014	-152.525		-0.17509	-103.568		-0.18566	-86.332		-0.10591	-183.312
-0.2396	-0.59123		-0.16038	-154.025		-0.17492	-105.485		-0.18614	-87.182		-0.10621	-184.312
-0.2406	-0.59378		-0.16065	-155.442		-0.17566	-105.901		-0.18659	-88.092		-0.10659	-185.188
-0.2416	-0.59633		-0.16098	-156.775		-0.17631	-106.485		-0.1871	-88.882		-0.10697	-186.062
-0.2426	-0.60143		-0.16121	-158.275		-0.17649	-107.818		-0.18755	-89.792		-0.10722	-187.125
-0.2436	-0.60398		-0.16149	-159.692		-0.17685	-108.86		-0.18803	-90.632		-0.10764	-187.938
-0.2446	-0.60652		-0.16176	-161.108		-0.1775	-109.443		-0.18854	-91.432		-0.10785	-189.062
-0.2456	-0.61162		-0.16204	-162.525		-0.17686	-112.11		-0.18899	-92.332		-0.1081	-190.125
-0.2466	-0.61417		-0.16228	-164.025		-0.17786	-112.11		-0.18944	-93.232		-0.10852	-190.938
-0.2476	-0.61927		-0.1626	-165.358		-0.17825	-113.11		-0.18989	-94.132		-0.1089	-191.812
-0.2486	-0.62181		-0.16283	-166.858		-0.1781	-114.985		-0.19034	-95.032		-0.10915	-192.875
-0.2496	-0.62436		-0.16315	-168.192		-0.1787	-115.651		-0.19079	-95.932		-0.10958	-193.688
-0.2506	-0.62946		-0.16339	-169.692		-0.17929	-116.318		-0.1913	-96.732		-0.10983	-194.75
-0.2516	-0.63201		-0.16362	-171.192		-0.17868	-118.943		-0.19175	-97.632		-0.11021	-195.625
-0.2526	-0.6371		-0.16386	-172.692		-0.17945	-119.318		-0.1922	-98.532		-0.11059	-196.5
-0.2536	-0.6422		-0.16414	-174.108		-0.1802	-119.735		-0.19265	-99.432		-0.11097	-197.375
-0.2546	-0.64475		-0.16437	-175.608		-0.18041	-121.026		-0.1931	-100.332		-0.11135	-198.25
-0.2556	-0.6473		-0.16469	-176.942		-0.1811	-121.526		-0.19348	-101.332		-0.11178	-199.062
-0.2566	-0.6524		-0.16492	-178.442		-0.18182	-121.985		-0.19399	-102.132		-0.11207	-200.062
-0.2576	-0.65494		-0.16516	-179.942		-0.18116	-124.693		-0.19444	-103.032		-0.11236	-201.062
-0.2586	-0.66004		-0.16539	-181.442		-0.18186	-125.193		-0.19489	-103.932		-0.11283	-201.812
-0.2596	-0.66259		-0.16567	-182.858		-0.18242	-125.901		-0.19528	-104.932		-0.11304	-202.938
-0.2606	-0.66514		-0.16595	-184.275		-0.18256	-127.318		-0.19579	-105.732		-0.11342	-203.812
-0.2616	-0.67023		-0.16619	-185.775		-0.18333	-127.693		-0.19618	-106.732		-0.11375	-204.75
-0.2626	-0.67278		-0.16638	-187.358		-0.18364	-128.818		-0.19663	-107.632		-0.11414	-205.625
-0.2636	-0.67788		-0.16661	-188.858		-0.18382	-130.151		-0.19708	-108.532		-0.11443	-206.625
-0.2646	-0.68043		-0.16689	-190.275		-0.18482	-130.151		-0.19753	-109.432		-0.11481	-207.5
-0.2656	-0.68298		-0.16713	-191.775		-0.18526	-131.068		-0.19798	-110.332		-0.11515	-208.438
-0.2666	-0.68807		-0.16732	-193.358		-0.18486	-133.36		-0.19843	-111.232		-0.11535	-209.562
-0.2676	-0.69062		-0.16759	-194.775		-0.18532	-134.235		-0.19887	-112.132		-0.11578	-210.375
-0.2686	-0.69572		-0.16783	-196.275		-0.18574	-135.193		-0.19932	-113.032		-0.11625	-211.125
-0.2696	-0.70082		-0.16811	-197.692		-0.18536	-137.443		-0.19977	-113.932		-0.11645	-212.25
-0.2706	-0.70336		-0.16834	-199.192		-0.18613	-137.818		-0.20022	-114.832		-0.1167	-213.312
-0.2716	-0.70846		-0.16858	-200.692		-0.18642	-138.985		-0.20061	-115.832		-0.11708	-214.188
-0.2726	-0.71101		-0.16886	-202.108		-0.18614	-141.068		-0.20106	-116.732		-0.11755	-214.938
-0.2736	-0.71611		-0.16905	-203.692		-0.18724	-140.901		-0.20145	-117.732		-0.11784	-215.938
-0.2746	-0.7212		-0.16928	-205.192		-0.18799	-141.318		-0.2019	-118.632		-0.11822	-216.812
-0.2756	-0.72375		-0.16947	-206.775		-0.18733	-144.026		-0.20228	-119.632		-0.11852	-217.812
-0.2766	-0.72885		-0.1698	-208.108		-0.18802	-144.526		-0.2028	-120.432		-0.11881	-218.812
-0.2776	-0.7314		-0.17003	-209.608		-0.18859	-145.235		-0.20318	-121.432		-0.11919	-219.688
-0.2786	-0.73649		-0.17027	-211.108		-0.18862	-146.818		-0.20357	-122.432		-0.11957	-220.562
-0.2796	-0.74159		-0.17046	-212.692		-0.18934	-147.276		-0.2039	-123.532		-0.11991	-221.5
-0.2806	-0.74414		-0.17074	-214.108		-0.19019	-147.526		-0.20441	-124.332		-0.12033	-222.312
-0.2816	-0.74924		-0.17093	-215.692		-0.18963	-150.068		-0.2048	-125.332		-0.12076	-223.125
-0.2826	-0.75433		-0.17116	-217.192		-0.19028	-150.651		-0.20518	-126.332		-0.12105	-224.125
-0.2836	-0.75688		-0.1714	-218.692		-0.19064	-151.693		-0.20557	-127.332		-0.12126	-225.25
-0.2846	-0.76198		-0.17163	-220.192		-0.18993	-154.485		-0.20602	-128.232		-0.12164	-226.125
-0.2856	-0.76707		-0.17187	-221.692		-0.19111	-154.193		-0.20641	-129.232		-0.12202	-227
-0.2866	-0.76962		-0.1721	-223.192		-0.19201	-154.36		-0.2068	-130.232		-0.12236	-227.938
-0.2876	-0.77472		-0.1723	-224.775		-0.19137	-157.026		-0.20725	-131.132		-0.12269	-228.875
-0.2886	-0.77982		-0.17249	-226.358		-0.19202	-157.61		-0.2077	-132.032		-0.12303	-229.812
-0.2896	-0.78236		-0.17272	-227.858		-0.19292	-157.776		-0.20815	-132.932		-0.12323	-230.938
-0.2906	-0.78746		-0.17292	-229.442		-0.19295	-159.36		-0.20853	-133.932		-0.12357	-231.875
-0.2916	-0.79256		-0.17315	-230.942		-0.19336	-160.318		-0.20892	-134.932		-0.12373	-233.062
-0.2926	-0.79511		-0.17339	-232.442		-0.1941	-160.735		-0.20937	-135.832		-0.12411	-233.938
-0.2936	-0.8002		-0.17362	-233.942		-0.1937	-163.026		-0.2097	-136.932		-0.12454	-234.75
-0.2946	-0.8053		-0.17377	-235.608		-0.19406	-164.068		-0.21009	-137.932		-0.12474	-235.875
-0.2956	-0.8104		-0.17396	-237.192		-0.19478	-164.526		-0.21053	-138.832		-0.12517	-236.688
-0.2966	-0.81549		-0.17411	-238.858		-0.19408	-167.318		-0.21098	-139.732		-0.12555	-237.562
-0.2976	-0.81804		-0.17439	-240.275		-0.19421	-168.735		-0.21131	-140.832		-0.12589	-238.5
-0.2986	-0.82314		-0.17458	-241.858		-0.19531	-168.568		-0.2117	-141.832		-0.12618	-239.5
-0.2996	-0.82824		-0.17482	-243.358		-0.19514	-170.485		-0.21215	-142.732		-0.12656	-240.375
-0.3006	-0.83333		-0.17505	-244.858		-0.19568	-171.235		-0.21254	-143.732		-0.12694	-241.25
-0.3016	-0.83843		-0.17525	-246.442		-0.19665	-171.276		-0.21292	-144.732		-0.12719	-242.312
-0.3026	-0.84353		-0.17548	-247.942		-0.19661	-172.985		-0.21337	-145.632		-0.12748	-243.312
-0.3036	-0.84862		-0.17567	-249.525		-0.197	-173.985		-0.2137	-146.732		-0.12782	-244.25
-0.3046	-0.85372		-0.17591	-251.025		-0.19769	-174.485		-0.21409	-147.732		-0.12824	-245.062
-0.3056	-0.85882		-0.1761	-252.608		-0.19708	-177.11		-0.21448	-148.732		-0.12876	-245.75
-0.3066	-0.86391		-0.17633	-254.108		-0.19727	-178.443		-0.21492	-149.632		-0.12914	-246.625
-0.3076	-0.86901		-0.17653	-255.692		-0.19837	-178.276		-0.21531	-150.632		-0.12939	-247.688
-0.3086	-0.87411		-0.17668	-257.358		-0.19804	-180.443		-0.2157	-151.632		-0.12973	-248.625
-0.3096	-0.8792		-0.17687	-258.942		-0.19813	-181.943		-0.21609	-152.632		-0.12997	-249.688
-0.3106	-0.8843		-0.17711	-260.442		-0.19905	-182.068		-0.21635	-153.832		-0.1304	-250.5
-0.3116	-0.8894		-0.1773	-262.025		-0.19926	-183.36		-0.21674	-154.832		-0.13056	-251.688
-0.3126	-0.89195		-0.17749	-263.608		-0.19873	-185.86		-0.21713	-155.832		-0.13103	-252.438
-0.3136	-0.89704		-0.17764	-265.275		-0.1998	-185.735		-0.21752	-156.832		-0.13137	-253.375
-0.3146	-0.90469		-0.17792	-266.692		-0.19953	-187.818		-0.21791	-157.832		-0.1317	-254.312
-0.3156	-0.90979		-0.17807	-268.358		-0.19925	-189.901		-0.21829	-158.832		-0.13222	-255
-0.3166	-0.91743		-0.17826	-269.942		-0.20043	-189.61		-0.21868	-159.832		-0.13233	-256.25
-0.3176	-0.92253		-0.17849	-271.442		-0.20069	-190.818		-0.21907	-160.832		-0.13254	-257.375
-0.3186	-0.92508		-0.17865	-273.108		-0.20042	-192.901		-0.21946	-161.832		-0.13296	-258.188
-0.3196	-0.93272		-0.17884	-274.692		-0.20121	-193.235		-0.21985	-162.832		-0.13334	-259.062
-0.3206	-0.93782		-0.17907	-276.192		-0.20076	-195.61		-0.22023	-163.832		-0.13364	-260.062
-0.3216	-0.94292		-0.17931	-277.692		-0.2001	-198.318		-0.22056	-164.932		-0.13397	-261
-0.3226	-0.94801		-0.1795	-279.275		-0.20131	-197.985		-0.22101	-165.832		-0.13418	-262.125
-0.3236	-0.95311		-0.17969	-280.858		-0.20088	-200.318		-0.2214	-166.832		-0.13465	-262.875
-0.3246	-0.95821		-0.17988	-282.442		-0.20124	-201.36		-0.22179	-167.832		-0.1349	-263.938
-0.3256	-0.9633		-0.18012	-283.942		-0.20298	-200.151		-0.22217	-168.832		-0.13523	-264.875
-0.3266	-0.97095		-0.18031	-285.525		-0.20334	-201.193		-0.22262	-169.732		-0.13553	-265.875
-0.3276	-0.97604		-0.18051	-287.108		-0.20264	-203.985		-0.22295	-170.832		-0.13582	-266.875
-0.3286	-0.98114		-0.18074	-288.608		-0.20404	-203.318		-0.22334	-171.832		-0.1362	-267.75
-0.3296	-0.98879		-0.18098	-290.108		-0.20397	-205.068		-0.22373	-172.832		-0.13654	-268.688
-0.3306	-0.99643		-0.18117	-291.692		-0.2038	-206.985		-0.22411	-173.832		-0.13687	-269.625
-0.3316	-0.99898		-0.18136	-293.275		-0.2047	-207.151		-0.22444	-174.932		-0.13721	-270.562
-0.3326	-1.00408		-0.18155	-294.858		-0.2044	-209.276		-0.22489	-175.832		-0.13755	-271.5
-0.3336	-1.01172		-0.18174	-296.442		-0.20425	-211.151		-0.22528	-176.832		-0.13789	-272.438
-0.3346	-1.01937		-0.18194	-298.025		-0.20487	-211.776		-0.22567	-177.832		-0.13822	-273.375
-0.3356	-1.02446		-0.18217	-299.525		-0.20469	-213.693		-0.22605	-178.832		-0.13843	-274.5
-0.3366	-1.03211		-0.18232	-301.192		-0.20534	-214.276		-0.22638	-179.932		-0.13876	-275.438
-0.3376	-1.03721		-0.18252	-302.775		-0.20675	-213.61		-0.22677	-180.932		-0.1391	-276.375
-0.3386	-1.04485		-0.18262	-304.525		-0.2067	-215.318		-0.22716	-181.932		-0.13922	-277.625
-0.3396	-1.0525		-0.18277	-306.192		-0.20648	-217.318		-0.22755	-182.932		-0.1396	-278.5
-0.3406	-1.05759		-0.18296	-307.775		-0.20791	-216.61		-0.22787	-184.032		-0.14002	-279.312
-0.3416	-1.06524		-0.18316	-309.358		-0.20735	-219.151		-0.22832	-184.932		-0.1404	-280.188
-0.3426	-1.07034		-0.18335	-310.942		-0.20682	-221.651		-0.22865	-186.032		-0.14079	-281.062
-0.3436	-1.07798		-0.18354	-312.525		-0.20749	-222.193		-0.22897	-187.132		-0.14095	-282.25
-0.3446	-1.08563		-0.18369	-314.192		-0.2074	-223.985		-0.2293	-188.232		-0.14137	-283.062
-0.3456	-1.09327		-0.18393	-315.692		-0.20707	-226.151		-0.22969	-189.232		-0.14175	-283.938
-0.3466	-1.09837		-0.18412	-317.275		-0.20832	-225.735		-0.23008	-190.232		-0.142	-285
-0.3476	-1.10601		-0.18431	-318.858		-0.20818	-227.61		-0.2304	-191.332		-0.14243	-285.812
-0.3486	-1.11366		-0.18446	-320.525		-0.20895	-227.985		-0.23079	-192.332		-0.14281	-286.688
-0.3496	-1.1213		-0.18457	-322.275		-0.20959	-228.568		-0.23118	-193.332		-0.14297	-287.875
-0.3506	-1.12895		-0.18472	-323.942		-0.20932	-230.651		-0.23163	-194.232		-0.1433	-288.812
-0.3516	-1.1366		-0.18496	-325.442		-0.20899	-232.818		-0.23196	-195.332		-0.1436	-289.812
-0.3526	-1.14169		-0.18515	-327.025		-0.20973	-233.235		-0.23222	-196.532		-0.14393	-290.75
-0.3536	-1.15189		-0.1853	-328.692		-0.2102	-234.11		-0.23261	-197.532		-0.14436	-291.562
-0.3546	-1.15953		-0.18545	-330.358		-0.21074	-234.86		-0.23306	-198.432		-0.1447	-292.5
-0.3556	-1.16718		-0.18568	-331.858		-0.21151	-235.235		-0.23339	-199.532		-0.14508	-293.375
-0.3566	-1.17737		-0.18588	-333.442		-0.2119	-236.235		-0.23365	-200.732		-0.14511	-294.75
-0.3576	-1.18502		-0.18607	-335.025		-0.21142	-238.651		-0.23404	-201.732		-0.14518	-296.062
-0.3586	-1.19266		-0.18622	-336.692		-0.21227	-238.901		-0.23449	-202.632		-0.14538	-297.188
-0.3596	-1.20285		-0.18641	-338.275		-0.21235	-240.401		-0.23488	-203.632		-0.14572	-298.125
-0.3606	-1.2105		-0.18656	-339.942		-0.2119	-242.776		-0.2352	-204.732		-0.14632	-298.688
-0.3616	-1.22069		-0.18675	-341.525		-0.2129	-242.776		-0.23553	-205.832		-0.1467	-299.562
-0.3626	-1.22834		-0.1869	-343.192		-0.21321	-243.901		-0.23592	-206.832		-0.147	-300.562
-0.3636	-1.23598		-0.1871	-344.775		-0.2137	-244.735		-0.23637	-207.732		-0.14733	-301.5
-0.3646	-1.24618		-0.18724	-346.442		-0.21482	-244.526		-0.23676	-208.732		-0.14758	-302.562
-0.3656	-1.25637		-0.18748	-347.942		-0.21498	-245.901		-0.23708	-209.832		-0.14796	-303.438
-0.3666	-1.26656		-0.18763	-349.608		-0.2142	-248.818		-0.23747	-210.832		-0.14843	-304.188
-0.3676	-1.27676		-0.18778	-351.275		-0.21433	-250.235		-0.2378	-211.932		-0.14881	-305.062
-0.3686	-1.28695		-0.18797	-352.858		-0.21515	-250.526		-0.23812	-213.032		-0.14902	-306.188
-0.3696	-1.29715		-0.18812	-354.525		-0.21531	-251.901		-0.23845	-214.132		-0.14931	-307.188
-0.3706	-1.30734		-0.18836	-356.025		-0.21529	-253.568		-0.23884	-215.132		-0.14974	-308
-0.3716	-1.31753		-0.18851	-357.692		-0.21545	-254.943		-0.23923	-216.132		-0.15012	-308.875
-0.3726	-1.32773		-0.1887	-359.275		-0.21535	-256.735		-0.23961	-217.132		-0.15045	-309.812
-0.3736	-1.33792		-0.18889	-360.858		-0.21617	-257.026		-0.24	-218.132		-0.15066	-310.938
-0.3746	-1.34811		-0.18909	-362.442		-0.21671	-257.776		-0.24033	-219.232		-0.15104	-311.812
-0.3756	-1.36086		-0.18919	-364.192		-0.21601	-260.568		-0.24066	-220.332		-0.15138	-312.75
-0.3766	-1.37105		-0.1893	-365.942		-0.21696	-260.651		-0.24098	-221.432		-0.15176	-313.625
-0.3776	-1.38124		-0.18945	-367.608		-0.21737	-261.61		-0.24119	-222.732		-0.15209	-314.562
-0.3786	-1.39399		-0.1896	-369.275		-0.21681	-264.151		-0.24139	-224.032		-0.15239	-315.562
-0.3796	-1.40418		-0.18979	-370.858		-0.21761	-264.485		-0.24172	-225.132		-0.15246	-316.875
-0.3806	-1.41692		-0.1899	-372.608		-0.21823	-265.11		-0.24217	-226.032		-0.15302	-317.5
-0.3816	-1.42966		-0.19009	-374.192		-0.21788	-267.318		-0.24243	-227.232		-0.15318	-318.688
-0.3826	-1.43986		-0.19029	-375.775		-0.21814	-268.526		-0.24282	-228.232		-0.15365	-319.438
-0.3836	-1.4526		-0.19043	-377.442		-0.21926	-268.318		-0.24321	-229.232		-0.1539	-320.5
-0.3846	-1.46534		-0.19059	-379.108		-0.21914	-270.151		-0.2436	-230.232		-0.15437	-321.25
-0.3856	-1.47808		-0.19073	-380.775		-0.21984	-270.651		-0.24399	-231.232		-0.15466	-322.25
-0.3866	-1.49083		-0.19093	-382.358		-0.22002	-271.985		-0.24431	-232.332		-0.15473	-323.562
-0.3876	-1.50357		-0.19112	-383.942		-0.21903	-275.235		-0.24464	-233.432		-0.15529	-324.188
-0.3886	-1.51886		-0.19123	-385.692		-0.22003	-275.235		-0.24497	-234.532		-0.15562	-325.125
-0.3896	-1.5316		-0.19138	-387.358		-0.22062	-275.901		-0.24542	-235.432		-0.15587	-326.188
-0.3906	-1.54434		-0.19157	-388.942		-0.21981	-278.86		-0.24562	-236.732		-0.15608	-327.312
-0.3916	-1.55963		-0.19176	-390.525		-0.22066	-279.11		-0.2457	-238.232		-0.15646	-328.188
-0.3926	-1.57238		-0.19191	-392.192		-0.22194	-278.651		-0.24603	-239.332		-0.15684	-329.062
-0.3936	-1.58767		-0.19206	-393.858		-0.2221	-280.026		-0.24623	-240.632		-0.15718	-330
-0.3946	-1.60296		-0.19226	-395.442		-0.22249	-281.026		-0.24668	-241.532		-0.15747	-331
-0.3956	-1.61825		-0.19245	-397.025		-0.22277	-282.193		-0.24695	-242.732		-0.15798	-331.688
-0.3966	-1.63354		-0.1926	-398.692		-0.22181	-285.401		-0.24727	-243.832		-0.15814	-332.875
-0.3976	-1.65138		-0.19275	-400.358		-0.22253	-285.86		-0.2476	-244.932		-0.15844	-333.875
-0.3986	-1.66667		-0.19294	-401.942		-0.22325	-286.318		-0.24799	-245.932		-0.15886	-334.688
-0.3996	-1.68196		-0.19309	-403.608		-0.22262	-288.985		-0.24838	-246.932		-0.15902	-335.875
-0.4006	-1.6998		-0.1932	-405.358		-0.2228	-290.318		-0.24846	-248.432		-0.15927	-336.938
-0.4016	-1.71764		-0.19331	-407.108		-0.22362	-290.61		-0.24891	-249.332		-0.15974	-337.688
-0.4026	-1.73293		-0.1935	-408.692		-0.22301	-293.235		-0.2493	-250.332		-0.15986	-338.938
-0.4036	-1.75076		-0.19369	-410.275		-0.22345	-294.151		-0.24962	-251.432		-0.16033	-339.688
-0.4046	-1.7686		-0.19384	-411.942		-0.22397	-294.943		-0.24989	-252.632		-0.16062	-340.688
-0.4056	-1.78899		-0.19399	-413.608		-0.22308	-298.026		-0.25028	-253.632		-0.16091	-341.688
-0.4066	-1.80683		-0.19414	-415.275		-0.22462	-297.151		-0.25073	-254.532		-0.16129	-342.562
-0.4076	-1.82467		-0.19433	-416.858		-0.22585	-296.776		-0.25099	-255.732		-0.16163	-343.5
-0.4086	-1.84251		-0.19448	-418.525		-0.22448	-300.651		-0.25144	-256.632		-0.16197	-344.438
-0.4096	-1.8629		-0.19463	-420.192		-0.22525	-301.026		-0.25171	-257.832		-0.1623	-345.375
-0.4106	-1.88328		-0.19483	-421.775		-0.22637	-300.818		-0.25209	-258.832		-0.16255	-346.438
-0.4116	-1.90367		-0.19498	-423.442		-0.22577	-303.443		-0.25242	-259.932		-0.1628	-347.5
-0.4126	-1.92406		-0.19504	-425.275		-0.22593	-304.818		-0.25275	-261.032		-0.16327	-348.25
-0.4136	-1.94444		-0.19523	-426.858		-0.22682	-304.985		-0.25301	-262.232		-0.16348	-349.375
-0.4146	-1.96483		-0.19538	-428.525		-0.22657	-307.026		-0.2534	-263.232		-0.16403	-350
-0.4156	-1.98522		-0.19553	-430.192		-0.22691	-308.11		-0.25379	-264.232		-0.16441	-350.875
-0.4166	-2.00561		-0.19568	-431.858		-0.22771	-308.443		-0.25412	-265.332		-0.16475	-351.812
-0.4176	-2.02854		-0.19583	-433.525		-0.22623	-312.485		-0.25444	-266.432		-0.16496	-352.938
-0.4186	-2.05148		-0.19598	-435.192		-0.22672	-313.318		-0.25483	-267.432		-0.16489	-354.438
-0.4196	-2.07441		-0.19613	-436.858		-0.22823	-312.485		-0.25528	-268.332		-0.16514	-355.5
-0.4206	-2.0948		-0.19628	-438.525		-0.22717	-315.86		-0.25555	-269.532		-0.16566	-356.188
-0.4216	-2.12029		-0.19648	-440.108		-0.22694	-317.86		-0.256	-270.432		-0.16595	-357.188
-0.4226	-2.14067		-0.19667	-441.692		-0.22743	-318.693		-0.25632	-271.532		-0.16611	-358.375
-0.4236	-2.16361		-0.19682	-443.358		-0.22639	-322.026		-0.25653	-272.832		-0.16654	-359.188
-0.4246	-2.18909		-0.19692	-445.108		-0.22681	-322.985		-0.25679	-274.032		-0.16696	-360
-0.4256	-2.21203		-0.19708	-446.775		-0.22811	-322.485		-0.25712	-275.132		-0.16721	-361.062
-0.4266	-2.23751		-0.19723	-448.442		-0.22718	-325.651		-0.25745	-276.232		-0.16781	-361.625
-0.4276	-2.263		-0.19737	-450.108		-0.22777	-326.318		-0.25783	-277.232		-0.16766	-363.25
-0.4286	-2.29103		-0.19753	-451.775		-0.22877	-326.318		-0.25816	-278.332		-0.16818	-363.938
-0.4296	-2.31397		-0.19772	-453.358		-0.22847	-328.443		-0.25849	-279.432		-0.1686	-364.75
-0.4306	-2.33945		-0.19791	-454.942		-0.22911	-329.026		-0.25888	-280.432		-0.16903	-365.562
-0.4316	-2.36748		-0.19806	-456.608		-0.22986	-329.443		-0.25939	-281.232		-0.16919	-366.75
-0.4326	-2.39551		-0.19817	-458.358		-0.22853	-333.235		-0.25965	-282.432		-0.16944	-367.812
-0.4336	-2.42355		-0.19836	-459.942		-0.2292	-333.776		-0.25998	-283.532		-0.16964	-368.938
-0.4346	-2.45158		-0.19847	-461.692		-0.22992	-334.235		-0.26037	-284.532		-0.16989	-370
-0.4356	-2.48216		-0.19866	-463.275		-0.22919	-337.068		-0.26057	-285.832		-0.17014	-371.062
-0.4366	-2.51274		-0.19885	-464.858		-0.2297	-337.86		-0.26096	-286.832		-0.17056	-371.875
-0.4376	-2.54077		-0.199	-466.525		-0.23106	-337.276		-0.26116	-288.132		-0.1709	-372.812
-0.4386	-2.5739		-0.19915	-468.192		-0.22974	-341.068		-0.26143	-289.332		-0.17124	-373.75
-0.4396	-2.60703		-0.1993	-469.858		-0.22987	-342.485		-0.26188	-290.232		-0.17157	-374.688
-0.4406	-2.63761		-0.19945	-471.525		-0.23131	-341.776		-0.26214	-291.432		-0.17196	-375.562
-0.4416	-2.67074		-0.1996	-473.192		-0.23032	-345.026		-0.26247	-292.532		-0.17256	-376.125
-0.4426	-2.70387		-0.19971	-474.942		-0.23206	-343.818		-0.26274	-293.732		-0.17267	-377.375
-0.4436	-2.73955		-0.19986	-476.608		-0.23262	-344.526		-0.263	-294.932		-0.17283	-378.562
-0.4446	-2.77523		-0.20005	-478.192		-0.2312	-348.485		-0.26327	-296.132		-0.17313	-379.562
-0.4456	-2.80836		-0.2002	-479.858		-0.23256	-347.901		-0.26353	-297.332		-0.17333	-380.688
-0.4466	-2.84404		-0.20027	-481.692		-0.23427	-346.735		-0.2638	-298.532		-0.17367	-381.625
-0.4476	-2.88226		-0.20042	-483.358		-0.23272	-350.901		-0.26412	-299.632		-0.1737	-383
-0.4486	-2.92304		-0.20053	-485.108		-0.23301	-352.068		-0.26439	-300.832		-0.17403	-383.938
-0.4496	-2.96126		-0.20072	-486.692		-0.2337	-352.568		-0.26472	-301.932		-0.17446	-384.75
-0.4506	-2.99949		-0.20087	-488.358		-0.23294	-355.443		-0.26504	-303.032		-0.17484	-385.625
-0.4516	-3.03772		-0.20102	-490.025		-0.23323	-356.61		-0.26537	-304.132		-0.17518	-386.562
-0.4526	-3.07849		-0.20117	-491.692		-0.23436	-356.401		-0.2657	-305.232		-0.17538	-387.688
-0.4536	-3.11672		-0.20132	-493.358		-0.23378	-358.985		-0.26596	-306.432		-0.17581	-388.5
-0.4546	-3.15749		-0.20142	-495.108		-0.23444	-359.526		-0.26623	-307.632		-0.17619	-389.375
-0.4556	-3.19827		-0.20158	-496.775		-0.23537	-359.651		-0.26643	-308.932		-0.17648	-390.375
-0.4566	-3.23904		-0.20168	-498.525		-0.23476	-362.276		-0.26645	-310.532		-0.17655	-391.688
-0.4576	-3.28236		-0.20179	-500.275		-0.23551	-362.693		-0.26678	-311.632		-0.1768	-392.75
-0.4586	-3.32314		-0.20194	-501.942		-0.23623	-363.151		-0.26747	-312.132		-0.17723	-393.562
-0.4596	-3.36646		-0.20205	-503.692		-0.23526	-366.36		-0.2678	-313.232		-0.17765	-394.375
-0.4606	-3.41233		-0.2022	-505.358		-0.23585	-367.026		-0.26794	-314.632		-0.17812	-395.125
-0.4616	-3.45821		-0.20239	-506.942		-0.23652	-367.568		-0.26833	-315.632		-0.17824	-396.375
-0.4626	-3.50408		-0.2025	-508.692		-0.23551	-370.86		-0.2686	-316.832		-0.17844	-397.5
-0.4636	-3.5525		-0.20265	-510.358		-0.23618	-371.401		-0.26905	-317.732		-0.17887	-398.312
-0.4646	-3.60092		-0.20275	-512.108		-0.23682	-371.985		-0.26937	-318.832		-0.17925	-399.188
-0.4656	-3.65189		-0.20286	-513.858		-0.23624	-374.568		-0.2697	-319.932		-0.17954	-400.188
-0.4666	-3.70285		-0.20306	-515.442		-0.23729	-374.485		-0.26991	-321.232		-0.17979	-401.25
-0.4676	-3.75127		-0.20321	-517.108		-0.23854	-374.068		-0.27023	-322.332		-0.18021	-402.062
-0.4686	-3.80224		-0.20336	-518.775		-0.23735	-377.651		-0.27087	-322.932		-0.18051	-403.062
-0.4696	-3.85576		-0.20346	-520.525		-0.23784	-378.485		-0.27125	-323.932		-0.18098	-403.812
-0.4706	-3.90928		-0.20361	-522.192		-0.23859	-378.901		-0.27152	-325.132		-0.181	-405.188
-0.4716	-3.96279		-0.20368	-524.025		-0.23597	-384.818		-0.27178	-326.332		-0.18125	-406.25
-0.4726	-4.01886		-0.20374	-525.858		-0.23658	-385.443		-0.27217	-327.332		-0.18163	-407.125
-0.4736	-4.07492		-0.20389	-527.525		-0.23748	-385.61		-0.27256	-328.332		-0.18202	-408
-0.4746	-4.12844		-0.20404	-529.192		-0.23716	-387.776		-0.27283	-329.532		-0.18244	-408.812
-0.4756	-4.18451		-0.20419	-530.858		-0.23828	-387.568		-0.27291	-331.032		-0.18269	-409.875
-0.4766	-4.24312		-0.20434	-532.525		-0.24084	-385.026		-0.27305	-332.432		-0.18316	-410.625
-0.4776	-4.30173		-0.20449	-534.192		-0.23934	-389.11		-0.27326	-333.732		-0.18327	-411.875
-0.4786	-4.3578		-0.2046	-535.942		-0.24021	-389.318		-0.27364	-334.732		-0.18339	-413.125
-0.4796	-4.41641		-0.20475	-537.608		-0.24091	-389.818		-0.27397	-335.832		-0.18386	-413.875
-0.4806	-4.47757		-0.20486	-539.358		-0.24025	-392.526		-0.2743	-336.932		-0.18424	-414.75
-0.4816	-4.54128		-0.20497	-541.108		-0.24036	-393.985		-0.27475	-337.832		-0.18445	-415.875
-0.4826	-4.60245		-0.20516	-542.692		-0.24151	-393.735		-0.27507	-338.932		-0.18483	-416.75
-0.4836	-4.66361		-0.20535	-544.275		-0.24039	-397.193		-0.2754	-340.032		-0.18521	-417.625
-0.4846	-4.72477		-0.20546	-546.025		-0.24093	-397.943		-0.27567	-341.232		-0.1855	-418.625
-0.4856	-4.78593		-0.20557	-547.775		-0.24211	-397.651		-0.27593	-342.432		-0.18571	-419.75
-0.4866	-4.85219		-0.2058	-549.275		-0.24143	-400.401		-0.2762	-343.632		-0.18622	-420.438
-0.4876	-4.91845		-0.20586	-551.108		-0.24184	-401.36		-0.27634	-345.032		-0.18656	-421.375
-0.4886	-4.98216		-0.20606	-552.692		-0.24254	-401.86		-0.27661	-346.232		-0.18667	-422.625
			-0.20616	-554.442		-0.24162	-404.985		-0.27699	-347.232		-0.18688	-423.75
			-0.20636	-556.025		-0.24288	-404.568		-0.27738	-348.232		-0.18726	-424.625
			-0.20651	-557.692		-0.24294	-406.11		-0.27771	-349.332		-0.18755	-425.625
			-0.20649	-559.692		-0.24184	-409.526		-0.27791	-350.632		-0.18789	-426.562
			-0.20681	-561.025		-0.2417	-411.401		-0.27848	-351.332		-0.18831	-427.375
			-0.20683	-562.942		-0.24277	-411.276		-0.27881	-352.432		-0.18839	-428.688
			-0.20694	-564.692		-0.24235	-413.61		-0.27902	-353.732		-0.18877	-429.562
			-0.20713	-566.275		-0.24335	-413.61		-0.27916	-355.132		-0.18906	-430.562
			-0.20728	-567.942		-0.24473	-412.985		-0.27936	-356.432		-0.18948	-431.375
			-0.20743	-569.608		-0.24432	-415.276		-0.27969	-357.532		-0.18991	-432.188
			-0.20754	-571.358		-0.24482	-416.11		-0.27996	-358.732		-0.19016	-433.25
			-0.20769	-573.025		-0.24607	-415.693		-0.2801	-360.132		-0.19041	-434.312
			-0.2078	-574.775		-0.24401	-420.693		-0.28024	-361.532		-0.1907	-435.312
			-0.20799	-576.358		-0.24424	-421.943		-0.28063	-362.532		-0.19099	-436.312
			-0.2081	-578.108		-0.24576	-421.11		-0.2809	-363.732		-0.1912	-437.438
			-0.20812	-580.025		-0.24395	-425.693		-0.2811	-365.032		-0.19149	-438.438
			-0.20822	-581.775		-0.24419	-426.943		-0.28143	-366.132		-0.19178	-439.438
			-0.20838	-583.442		-0.24544	-426.526		-0.28169	-367.332		-0.19221	-440.25
			-0.20848	-585.192		-0.24491	-429.026		-0.28184	-368.732		-0.19259	-441.125
			-0.20863	-586.858		-0.24566	-429.443		-0.28198	-370.132		-0.19284	-442.188
			-0.20878	-588.525		-0.2464	-429.86		-0.28237	-371.132		-0.19287	-443.562
			-0.20889	-590.275		-0.24562	-432.776		-0.28269	-372.232		-0.19303	-444.75
			-0.20904	-591.942		-0.24687	-432.36		-0.28296	-373.432		-0.19354	-445.438
			-0.20919	-593.608		-0.24813	-431.943		-0.28335	-374.432		-0.19374	-446.562
			-0.2093	-595.358		-0.24581	-437.36		-0.28374	-375.432		-0.19426	-447.25
			-0.20945	-597.025		-0.24579	-439.026		-0.28382	-376.932		-0.19446	-448.375
			-0.20955	-598.775		-0.24756	-437.776		-0.28384	-378.532		-0.19489	-449.188
			-0.20966	-600.525		-0.24779	-439.026		-0.28392	-380.032		-0.19514	-450.25
			-0.20981	-602.192		-0.24777	-440.693		-0.28431	-381.032		-0.19556	-451.062
			-0.20996	-603.858		-0.24928	-439.86		-0.28463	-382.132		-0.19581	-452.125
			-0.21003	-605.692		-0.24849	-442.776		-0.2849	-383.332		-0.19606	-453.188
			-0.21005	-607.608		-0.24771	-445.693		-0.28529	-384.332		-0.19648	-454
			-0.2102	-609.275		-0.24948	-444.443		-0.28543	-385.732		-0.19664	-455.188
			-0.21035	-610.942		-0.25022	-444.86		-0.28613	-386.232		-0.19676	-456.438
			-0.2105	-612.608		-0.2502	-446.526		-0.28633	-387.532		-0.19741	-456.938
			-0.21061	-614.358		-0.2512	-446.526		-0.28666	-388.632		-0.1977	-457.938
			-0.21076	-616.025		-0.25016	-449.86		-0.28686	-389.932		-0.1979	-459.062
			-0.21087	-617.775		-0.25039	-451.11		-0.28713	-391.132		-0.19824	-460
			-0.21102	-619.442		-0.25216	-449.86		-0.28751	-392.132		-0.19858	-460.938
			-0.21116	-621.108		-0.25087	-453.61		-0.2879	-393.132		-0.19852	-462.438
			-0.21136	-622.692		-0.25136	-454.443		-0.28811	-394.432		-0.19877	-463.5
			-0.21146	-624.442		-0.25261	-454.026		-0.28825	-395.832		-0.19915	-464.375
			-0.21157	-626.192		-0.25132	-457.776		-0.28876	-396.632		-0.1994	-465.438
			-0.21172	-627.858		-0.25129	-459.443		-0.28927	-397.432		-0.19969	-466.438
			-0.21183	-629.608		-0.25281	-458.61		-0.28935	-398.932		-0.19972	-467.812
			-0.21194	-631.358		-0.25304	-459.86		-0.28937	-400.532		-0.20027	-468.438
			-0.212	-633.192		-0.25353	-460.693		-0.28988	-401.332		-0.20083	-469.062
			-0.21207	-635.025		-0.25478	-460.276		-0.29027	-402.332		-0.20095	-470.312
			-0.21218	-636.775		-0.254	-463.193		-0.29042	-403.732		-0.20151	-470.938
			-0.21237	-638.358		-0.25322	-466.11		-0.29068	-404.932		-0.20162	-472.188
			-0.21248	-640.108		-0.25472	-465.276		-0.29107	-405.932		-0.20218	-472.812
			-0.21254	-641.942		-0.25343	-469.026		-0.29146	-406.932		-0.2023	-474.062
			-0.2126	-643.775		-0.25239	-472.36		-0.2916	-408.332		-0.20285	-474.688
			-0.21267	-645.608		-0.2539	-471.526		-0.29168	-409.832		-0.20341	-475.312
			-0.21278	-647.358		-0.25362	-473.61		-0.29213	-410.732		-0.20309	-477.188
			-0.21288	-649.108		-0.25361	-475.276		-0.2924	-411.932		-0.2032	-478.438
			-0.21299	-650.858		-0.25486	-474.86		-0.29285	-412.832		-0.20376	-479.062
			-0.21319	-652.442		-0.25535	-475.693		-0.2933	-413.732		-0.20388	-480.312
			-0.21325	-654.275		-0.25482	-478.193		-0.29326	-415.432		-0.20443	-480.938
			-0.2134	-655.942		-0.25633	-477.36		-0.29358	-416.532		-0.20499	-481.562
			-0.21351	-657.692		-0.25453	-481.943		-0.29391	-417.632		-0.20511	-482.812
			-0.21362	-659.442		-0.25476	-483.193		-0.29405	-419.032		-0.20522	-484.062
			-0.21377	-661.108		-0.25601	-482.776		-0.29401	-420.732		-0.20578	-484.688
			-0.21387	-662.858		-0.25395	-487.776		-0.29446	-421.632		-0.2059	-485.938
			-0.21402	-664.525		-0.2547	-488.193		-0.29497	-422.432		-0.20601	-487.188
			-0.21413	-666.275		-0.25621	-487.36		-0.29499	-424.032		-0.20657	-487.812
			-0.21432	-667.858		-0.25695	-487.776		-0.29532	-425.132		-0.20713	-488.438
			-0.21443	-669.608		-0.25643	-490.276		-0.29546	-426.532		-0.2068	-490.312
			-0.21454	-671.358		-0.25819	-489.026		-0.29554	-428.032		-0.20692	-491.562
			-0.21469	-673.025		-0.25792	-491.11		-0.29605	-428.832		-0.20748	-492.188
			-0.2148	-674.775		-0.25713	-494.026		-0.2962	-430.232		-0.20759	-493.438
			-0.21499	-676.358		-0.25788	-494.443		-0.2964	-431.532		-0.20815	-494.062
			-0.21501	-678.275		-0.25811	-495.693		-0.29667	-432.732		-0.20871	-494.688
			-0.21512	-680.025		-0.25937	-495.276		-0.29718	-433.532		-0.20883	-495.938
			-0.21523	-681.775		-0.26088	-494.443		-0.29738	-434.832		-0.20894	-497.188
			-0.21533	-683.525		-0.2606	-496.526		-0.29753	-436.232		-0.2095	-497.812
			-0.21544	-685.275		-0.25931	-500.276		-0.29749	-437.932		-0.20962	-499.062
			-0.21559	-686.942		-0.26005	-500.693		-0.29763	-439.332		-0.20973	-500.312
			-0.21574	-688.608		-0.25927	-503.61		-0.29777	-440.732		-0.21029	-500.938
			-0.21585	-690.358		-0.25848	-506.526		-0.2981	-441.832		-0.21085	-501.562
			-0.21596	-692.108		-0.2605	-504.86		-0.2983	-443.132		-0.21096	-502.812
			-0.21606	-693.858		-0.26176	-504.443		-0.29826	-444.832		-0.21108	-504.062
			-0.21621	-695.525		-0.26071	-507.776		-0.29871	-445.732		-0.2112	-505.312
			-0.21632	-697.275		-0.26171	-507.776		-0.29885	-447.132		-0.21175	-505.938
			-0.21643	-699.025		-0.26271	-507.776		-0.29949	-447.732		-0.21231	-506.562
			-0.21658	-700.692		-0.25887	-515.693		-0.3	-448.532		-0.21243	-507.812
			-0.21673	-702.358		-0.26293	-510.693		-0.3002	-449.832		-0.21254	-509.062
			-0.21671	-704.358		-0.26087	-515.693		-0.30047	-451.032		-0.21266	-510.312
			-0.2169	-705.942		-0.25855	-521.11		-0.30086	-452.032		-0.21322	-510.938
			-0.21705	-707.608		-0.26313	-515.276		-0.30106	-453.332		-0.21378	-511.562
			-0.21716	-709.358		-0.26132	-519.86		-0.30126	-454.632		-0.21389	-512.812
			-0.21714	-711.358		-0.26079	-522.36		-0.30135	-456.132		-0.21445	-513.438
			-0.21724	-713.108		-0.26536	-516.526		-0.30161	-457.332		-0.21457	-514.688
			-0.21735	-714.858		-0.26177	-524.026		-0.30182	-458.632		-0.21468	-515.938
			-0.21746	-716.608		-0.262	-525.276		-0.30227	-459.532		-0.2148	-517.188
			-0.21761	-718.275		-0.2653	-521.526		-0.30455	-457.432		-0.21536	-517.812
			-0.21772	-720.025		-0.2612	-529.86		-0.30512	-458.132		-0.21547	-519.062
			-0.21791	-721.608		-0.26143	-531.11		-0.30472	-460.432		-0.21559	-520.312
			-0.21793	-723.525		-0.26167	-532.36		-0.30486	-461.832		-0.21615	-520.938
			-0.21808	-725.192		-0.25783	-540.276		-0.30549	-462.432		-0.2167	-521.562
			-0.21823	-726.858		-0.26112	-536.526		-0.30588	-463.432		-0.21682	-522.812
			-0.21821	-728.858		-0.26493	-531.943		-0.30566	-465.432		-0.21694	-524.062
			-0.21832	-730.608		-0.26057	-540.693		-0.30586	-466.732		-0.21749	-524.688
			-0.21843	-732.358		-0.26182	-540.276		-0.30582	-468.432		-0.21761	-525.938
			-0.21854	-734.108		-0.26359	-539.026		-0.30633	-469.232		-0.21773	-527.188
			-0.21868	-735.775		-0.26051	-545.693		-0.30647	-470.632		-0.21828	-527.812
			-0.21875	-737.608		-0.26227	-544.443		-0.30674	-471.832		-0.2184	-529.062
			-0.21882	-739.442		-0.26404	-543.193		-0.30707	-472.932		-0.21896	-529.688
			-0.21892	-741.192		-0.26096	-549.86		-0.30709	-474.532		-0.21952	-530.312
			-0.21903	-742.942		-0.26221	-549.443		-0.30741	-475.632		-0.21963	-531.562
			-0.21914	-744.692		-0.26372	-548.61		-0.30792	-476.432		-0.21975	-532.812
			-0.21925	-746.442		-0.26166	-553.61		-0.30831	-477.432		-0.22031	-533.438
			-0.2194	-748.108		-0.26317	-552.776		-0.30821	-479.232		-0.22042	-534.688
			-0.21946	-749.942		-0.26571	-550.276		-0.30835	-480.632		-0.2201	-536.562
			-0.21957	-751.692		-0.26441	-554.026		-0.30862	-481.832		-0.22065	-537.188
			-0.21963	-753.525		-0.2649	-554.86		-0.30907	-482.732		-0.22077	-538.438
			-0.21974	-755.275		-0.26743	-552.36		-0.30909	-484.332		-0.22133	-539.062
			-0.21981	-757.108		-0.26486	-558.193		-0.30929	-485.632		-0.22189	-539.688
			-0.21996	-758.775		-0.2656	-558.61		-0.3095	-486.932		-0.22244	-540.312
			-0.22011	-760.442		-0.26711	-557.776		-0.30982	-488.032		-0.22256	-541.562
			-0.22017	-762.275		-0.26454	-563.61		-0.31003	-489.332		-0.22268	-542.812
			-0.22032	-763.942		-0.2658	-563.193		-0.31023	-490.632		-0.22323	-543.438
			-0.22043	-765.692		-0.26859	-560.276		-0.31038	-492.032		-0.22335	-544.688
			-0.22058	-767.358		-0.26602	-566.11		-0.31052	-493.432		-0.22391	-545.312
			-0.22073	-769.025		-0.26549	-568.61		-0.31066	-494.832		-0.22402	-546.562
			-0.22084	-770.775		-0.26802	-566.11		-0.31068	-496.432		-0.22414	-547.812
			-0.22086	-772.692		-0.26621	-570.693		-0.31089	-497.732		-0.2247	-548.438
			-0.22096	-774.442		-0.26696	-571.11		-0.31121	-498.832		-0.22481	-549.688
			-0.22116	-776.025		-0.26923	-569.026		-0.3113	-500.332		-0.22537	-550.312
			-0.22122	-777.858		-0.26768	-573.193		-0.31168	-501.332		-0.22593	-550.938
			-0.2212	-779.858		-0.26843	-573.61		-0.31195	-502.532		-0.2256	-552.812
			-0.2214	-781.442		-0.27198	-569.443		-0.31246	-503.332		-0.22616	-553.438
			-0.22146	-783.275		-0.26915	-575.693		-0.31279	-504.432		-0.22672	-554.062
			-0.22148	-785.192		-0.26913	-577.36		-0.31269	-506.232		-0.22639	-555.938
			-0.22159	-786.942		-0.27064	-576.526		-0.31277	-507.732		-0.22695	-556.562
			-0.22174	-788.608		-0.2696	-579.86		-0.31291	-509.132		-0.22751	-557.188
			-0.22193	-790.192		-0.26856	-583.193		-0.31324	-510.232		-0.22763	-558.438
			-0.22204	-791.942		-0.26931	-583.61		-0.31363	-511.232		-0.22818	-559.062
			-0.22211	-793.775		-0.26852	-586.526		-0.31365	-512.832		-0.2283	-560.312
			-0.22221	-795.525		-0.26876	-587.776		-0.31403	-513.832		-0.22842	-561.562
			-0.22232	-797.275		-0.27077	-586.11		-0.31442	-514.832		-0.22853	-562.812
			-0.22243	-799.025		-0.26974	-589.443		-0.31457	-516.232		-0.22909	-563.438
			-0.22249	-800.858		-0.26895	-592.36		-0.31514	-516.932		-0.22965	-564.062
			-0.2226	-802.608		-0.27199	-589.026		-0.31497	-518.832		-0.22976	-565.312
			-0.22275	-804.275		-0.27146	-591.526		-0.31506	-520.332		-0.22988	-566.562
			-0.2229	-805.942		-0.26889	-597.36		-0.31483	-522.332		-0.23	-567.812
			-0.22305	-807.608		-0.27168	-594.443		-0.31485	-523.932		-0.23011	-569.062
			-0.22278	-810.108		-0.27089	-597.36		-0.315	-525.332		-0.23067	-569.688
			-0.22293	-811.775		-0.26883	-602.36		-0.31545	-526.232		-0.23079	-570.938
			-0.22308	-813.442		-0.27238	-598.193		-0.31571	-527.432		-0.2309	-572.188
			-0.22323	-815.108		-0.27032	-603.193		-0.31585	-528.832		-0.23146	-572.812
			-0.22337	-816.775		-0.26877	-607.36		-0.316	-530.232		-0.23246	-572.812
			-0.22353	-818.442		-0.2713	-604.86		-0.31602	-531.832		-0.23213	-574.688
			-0.22368	-820.108		-0.27077	-607.36		-0.31653	-532.632		-0.23269	-575.312
			-0.22383	-821.775		-0.27177	-607.36		-0.31692	-533.632		-0.23325	-575.938
			-0.22398	-823.442		-0.27455	-604.443		-0.31694	-535.232		-0.23337	-577.188
			-0.22412	-825.108		-0.27301	-608.61		-0.31714	-536.532		-0.23348	-578.438
			-0.22428	-826.775		-0.2712	-613.193		-0.31686	-538.632		-0.2336	-579.688
			-0.224	-829.275		-0.2722	-613.193		-0.31712	-539.832		-0.23371	-580.938
			-0.22415	-830.942		-0.27269	-614.026		-0.31788	-540.232		-0.23427	-581.562
			-0.2243	-832.608		-0.26961	-620.693		-0.31827	-541.232		-0.23439	-582.812
			-0.22445	-834.275		-0.27265	-617.36		-0.31847	-542.532		-0.2345	-584.062
			-0.2246	-835.942		-0.27442	-616.11		-0.31825	-544.532		-0.23506	-584.688
			-0.22475	-837.608		-0.27159	-622.36		-0.31876	-545.332		-0.23518	-585.938
			-0.2249	-839.275		-0.27259	-622.36		-0.31945	-545.832		-0.23574	-586.562
			-0.22505	-840.942		-0.27436	-621.11		-0.3199	-546.732		-0.23629	-587.188
			-0.2252	-842.608		-0.27331	-624.443		-0.31968	-548.732		-0.23641	-588.438
			-0.22493	-845.108		-0.27406	-624.86		-0.32	-549.832		-0.23653	-589.688
			-0.22508	-846.775		-0.27481	-625.276		-0.3221	-548.032		-0.23708	-590.312
			-0.22523	-848.442		-0.27326	-629.443		-0.32243	-549.132		-0.2372	-591.562
			-0.22537	-850.108		-0.27426	-629.443		-0.32288	-550.032		-0.23732	-592.812
			-0.22553	-851.775		-0.27576	-628.61		-0.32327	-551.032		-0.23787	-593.438
			-0.22567	-853.442		-0.27192	-636.526		-0.32384	-551.732		-0.23799	-594.688
			-0.22583	-855.108		-0.27369	-635.276		-0.3238	-553.432		-0.23811	-595.938
			-0.22598	-856.775		-0.27621	-632.776		-0.32406	-554.632		-0.23866	-596.562
			-0.22612	-858.442		-0.27441	-637.36		-0.32415	-556.132		-0.23878	-597.812
			-0.22628	-860.108		-0.27439	-639.026		-0.32429	-557.532		-0.23934	-598.438
			-0.22642	-861.775		-0.27641	-637.36		-0.32443	-558.932		-0.23945	-599.688
			-0.22658	-863.442		-0.27359	-643.61		-0.32537	-559.032		-0.23957	-600.938
			-0.2263	-865.942		-0.27357	-645.276		-0.32503	-561.232		-0.24013	-601.562
			-0.22645	-867.608		-0.27508	-644.443		-0.32529	-562.432		-0.2398	-603.438
			-0.2266	-869.275		-0.27276	-649.86		-0.32543	-563.832		-0.24036	-604.062
			-0.22675	-870.942		-0.27376	-649.86		-0.3257	-565.032		-0.24048	-605.312
			-0.2269	-872.608		-0.27553	-648.61		-0.32584	-566.432		-0.24059	-606.562
			-0.22705	-874.275		-0.27347	-653.61		-0.32586	-568.032		-0.24115	-607.188
			-0.2272	-875.942		-0.27599	-651.11		-0.32601	-569.432		-0.24171	-607.812
			-0.22735	-877.608		-0.27674	-651.526		-0.32646	-570.332		-0.24138	-609.688
			-0.22708	-880.108		-0.27672	-653.193		-0.32697	-571.132		-0.24194	-610.312
			-0.22723	-881.775		-0.27848	-651.943		-0.32717	-572.432		-0.2425	-610.938
			-0.22737	-883.442		-0.28025	-650.693		-0.32738	-573.732		-0.24217	-612.812
			-0.22753	-885.108		-0.27462	-661.526		-0.32715	-575.732		-0.24273	-613.438
			-0.22767	-886.775		-0.27537	-661.943		-0.32699	-577.632		-0.24329	-614.062
			-0.22783	-888.442		-0.27764	-659.86		-0.32689	-579.432		-0.2434	-615.312
			-0.22798	-890.108		-0.27507	-665.693		-0.32758	-579.932		-0.24396	-615.938
			-0.22812	-891.775		-0.27658	-664.86		-0.32791	-581.032		-0.24408	-617.188
			-0.22785	-894.275		-0.27886	-662.776		-0.32768	-583.032		-0.24419	-618.438
			-0.228	-895.942		-0.2768	-667.776		-0.3277	-584.632		-0.24475	-619.062
			-0.22815	-897.608		-0.27831	-666.943		-0.32785	-586.032		-0.24487	-620.312
			-0.2283	-899.275		-0.27931	-666.943		-0.3283	-586.932		-0.24498	-621.562
			-0.22845	-900.942		-0.27699	-672.36		-0.32936	-586.832		-0.24554	-622.188
			-0.2286	-902.608		-0.27748	-673.193		-0.33011	-587.232		-0.24566	-623.438
			-0.22875	-904.275		-0.27925	-671.943		-0.32989	-589.232		-0.24577	-624.688
			-0.2289	-905.942		-0.27693	-677.36		-0.33016	-590.432		-0.24633	-625.312
			-0.22862	-908.442		-0.27819	-676.943		-0.33048	-591.532		-0.24645	-626.562
			-0.22878	-910.108		-0.2802	-675.276		-0.3305	-593.132		-0.24701	-627.188
			-0.22892	-911.775		-0.27993	-677.36		-0.33052	-594.732		-0.24668	-629.062
			-0.22908	-913.442		-0.28068	-677.776		-0.33067	-596.132		-0.24724	-629.688
			-0.22923	-915.108		-0.28397	-674.026		-0.33099	-597.232		-0.2478	-630.312
			-0.22938	-916.775		-0.28217	-678.61		-0.33108	-598.732		-0.24791	-631.562
			-0.2291	-919.275		-0.28138	-681.526		-0.33128	-600.032		-0.24803	-632.812
			-0.22925	-920.942		-0.28264	-681.11		-0.33142	-601.432		-0.24859	-633.438
			-0.2294	-922.608		-0.28083	-685.693		-0.33151	-602.932		-0.2487	-634.688
			-0.22955	-924.275		-0.28234	-684.86		-0.33159	-604.432		-0.24882	-635.938
			-0.2297	-925.942		-0.28283	-685.693		-0.33222	-605.032		-0.24938	-636.562
			-0.22985	-927.608		-0.28001	-691.943		-0.33236	-606.432		-0.24949	-637.812
			-0.23	-929.275		-0.28075	-692.36		-0.3322	-608.332		-0.24961	-639.062
			-0.23015	-930.942		-0.2843	-688.193		-0.33271	-609.132		-0.25017	-639.688
			-0.2303	-932.608		-0.28479	-689.026		-0.33316	-610.032		-0.25028	-640.938
			-0.23003	-935.108		-0.2863	-688.193		-0.333	-611.932		-0.25084	-641.562
			-0.23017	-936.775		-0.28628	-689.86		-0.33296	-613.632		-0.25096	-642.812
			-0.23033	-938.442		-0.28346	-696.11		-0.33377	-613.932		-0.25107	-644.062
			-0.23048	-940.108		-0.28343	-697.776		-0.33392	-615.332		-0.25119	-645.312
			-0.23063	-941.775		-0.28443	-697.776		-0.33406	-616.732		-0.25175	-645.938
			-0.23078	-943.442		-0.28059	-705.693		-0.33445	-617.732		-0.25186	-647.188
			-0.23092	-945.108		-0.28185	-705.276		-0.33428	-619.632		-0.25242	-647.812
			-0.23065	-947.608		-0.28412	-703.193		-0.3348	-620.432		-0.25298	-648.438
			-0.2308	-949.275		-0.28181	-708.61		-0.33512	-621.532		-0.25309	-649.688
			-0.23095	-950.942		-0.2828	-708.61		-0.33551	-622.532		-0.25321	-650.938
			-0.2311	-952.608		-0.28559	-705.693		-0.33529	-624.532		-0.25377	-651.562
			-0.23125	-954.275		-0.28379	-710.276		-0.33549	-625.832		-0.25388	-652.812
			-0.2314	-955.942		-0.28325	-712.776		-0.33588	-626.832		-0.25444	-653.438
			-0.23113	-958.442		-0.28451	-712.36		-0.33608	-628.132		-0.25456	-654.688
			-0.23128	-960.108		-0.2827	-716.943		-0.3369	-628.432		-0.25467	-655.938
			-0.23142	-961.775		-0.28422	-716.11		-0.33729	-629.432		-0.25523	-656.562
			-0.23158	-963.442		-0.28598	-714.86		-0.33804	-629.832		-0.25491	-658.438
			-0.23172	-965.108		-0.28418	-719.443		-0.33782	-631.832		-0.25546	-659.062
			-0.23188	-966.775		-0.28569	-718.61		-0.33808	-633.032		-0.25602	-659.688
			-0.23203	-968.442		-0.2877	-716.943		-0.33823	-634.432		-0.25614	-660.938
			-0.23217	-970.108		-0.28437	-724.026		-0.33862	-635.432		-0.2567	-661.562
			-0.2319	-972.608		-0.28435	-725.693		-0.339	-636.432		-0.25725	-662.188
			-0.23205	-974.275		-0.28637	-724.026		-0.33866	-638.632		-0.25693	-664.062
			-0.2322	-975.942		-0.28482	-728.193		-0.33862	-640.332		-0.25749	-664.688
			-0.23235	-977.608		-0.28633	-727.36		-0.33962	-640.332		-0.2576	-665.938
			-0.2325	-979.275		-0.28835	-725.693		-0.33976	-641.732		-0.25772	-667.188
			-0.23222	-981.775		-0.28425	-734.026		-0.34039	-642.332		-0.25828	-667.812
			-0.23238	-983.442		-0.28551	-733.61		-0.34121	-642.632		-0.25839	-669.062
			-0.23253	-985.108		-0.28803	-731.11		-0.34056	-645.332		-0.25895	-669.688
			-0.23267	-986.775		-0.28572	-736.526		-0.34045	-647.132		-0.25951	-670.312
			-0.23283	-988.442		-0.28596	-737.776		-0.34084	-648.132		-0.25962	-671.562
			-0.23297	-990.108		-0.28747	-736.943		-0.3408	-649.832		-0.25974	-672.812
			-0.23313	-991.775		-0.28387	-744.443		-0.34058	-651.832		-0.25986	-674.062
			-0.23328	-993.442		-0.28436	-745.276		-0.34121	-652.432		-0.26041	-674.688
			-0.23342	-995.108		-0.28741	-741.943		-0.34099	-654.432		-0.26053	-675.938
			-0.23358	-996.775		-0.28662	-744.86		-0.34131	-655.532		-0.26109	-676.562
			-0.23372	-998.442		-0.28711	-745.693		-0.3417	-656.532		-0.2612	-677.812
			-0.23345	-1000.94		-0.28964	-743.193		-0.34233	-657.132		-0.26132	-679.062
			-0.2336	-1002.61		-0.28962	-744.86		-0.34505	-654.332		-0.26144	-680.312
			-0.23375	-1004.27		-0.29011	-745.693		-0.34421	-657.332		-0.26199	-680.938
			-0.2339	-1005.94		-0.29264	-743.193		-0.34436	-658.732		-0.26255	-681.562
			-0.23405	-1007.61		-0.29007	-749.026		-0.34468	-659.832		-0.26267	-682.812
			-0.23378	-1010.11		-0.2898	-751.11		-0.34452	-661.732		-0.26323	-683.438
			-0.23392	-1011.77		-0.29003	-752.36		-0.34436	-663.632		-0.26334	-684.688
			-0.23408	-1013.44		-0.28874	-756.11		-0.34487	-664.432		-0.26346	-685.938
			-0.23422	-1015.11		-0.28948	-756.526		-0.34501	-665.832		-0.26402	-686.562
			-0.23438	-1016.77		-0.2915	-754.86		-0.34466	-668.032		-0.26413	-687.812
			-0.23453	-1018.44		-0.28893	-760.693		-0.34505	-669.032		-0.26469	-688.438
			-0.23467	-1020.11		-0.28968	-761.11		-0.34544	-670.032		-0.26481	-689.688
			-0.23483	-1021.77		-0.29119	-760.276		-0.34534	-671.832		-0.26448	-691.562
			-0.23497	-1023.44		-0.28734	-768.193		-0.34615	-672.132		-0.26548	-691.562
			-0.23513	-1025.11		-0.29038	-764.86		-0.34636	-673.432		-0.2656	-692.812
			-0.23485	-1027.61		-0.29214	-763.61		-0.34718	-673.732		-0.26615	-693.438
			-0.235	-1029.28		-0.28932	-769.86		-0.34695	-675.732		-0.26627	-694.688
			-0.23515	-1030.94		-0.29083	-769.026		-0.34679	-677.632		-0.26639	-695.938
			-0.2353	-1032.61		-0.29311	-766.943		-0.3473	-678.432		-0.26694	-696.562
			-0.23545	-1034.28		-0.29079	-772.36		-0.34799	-678.932		-0.26706	-697.812
			-0.2356	-1035.94		-0.29026	-774.86		-0.34838	-679.932		-0.26673	-699.688
			-0.23575	-1037.61		-0.29202	-773.61		-0.34822	-681.832		-0.26729	-700.312
			-0.23547	-1040.11		-0.2892	-779.86		-0.34861	-682.832		-0.26741	-701.562
			-0.23563	-1041.78		-0.29096	-778.61		-0.34771	-685.932		-0.26752	-702.812
			-0.23578	-1043.44		-0.29375	-775.693		-0.34767	-687.632		-0.26764	-704.062
			-0.23593	-1045.11		-0.29016	-783.193		-0.34842	-688.032		-0.26776	-705.312
			-0.23608	-1046.78		-0.29192	-781.943		-0.34887	-688.932		-0.26831	-705.938
			-0.23622	-1048.44		-0.29573	-777.36		-0.34896	-690.432		-0.26843	-707.188
			-0.23595	-1050.94		-0.29367	-782.36		-0.34904	-691.932		-0.26855	-708.438
			-0.2361	-1052.61		-0.29365	-784.026		-0.34887	-693.832		-0.26866	-709.688
			-0.23625	-1054.28		-0.29414	-784.86		-0.34883	-695.532		-0.26922	-710.312
			-0.2364	-1055.94		-0.29055	-792.36		-0.34965	-695.832		-0.26934	-711.562
			-0.23655	-1057.61		-0.29359	-789.026		-0.34973	-697.332		-0.26989	-712.188
			-0.2367	-1059.28		-0.29561	-787.36		-0.34932	-699.632		-0.27001	-713.438
			-0.23685	-1060.94		-0.29074	-796.943		-0.34959	-700.832		-0.27013	-714.688
			-0.237	-1062.61		-0.29225	-796.11		-0.34979	-702.132		-0.27068	-715.312
			-0.23672	-1065.11		-0.29479	-793.61		-0.34975	-703.832		-0.2708	-716.562
			-0.23688	-1066.78		-0.29222	-799.443		-0.35008	-704.932		-0.27136	-717.188
			-0.23703	-1068.44		-0.29449	-797.36		-0.35041	-706.032		-0.27147	-718.438
			-0.23718	-1070.11		-0.29651	-795.693		-0.35086	-706.932		-0.27159	-719.688
			-0.23733	-1071.78		-0.29624	-797.776		-0.351	-708.332		-0.27171	-720.938
			-0.23747	-1073.44		-0.29825	-796.11		-0.35139	-709.332		-0.27182	-722.188
			-0.23763	-1075.11		-0.29925	-796.11		-0.35147	-710.832		-0.27238	-722.812
			-0.23735	-1077.61		-0.29567	-803.61		-0.3518	-711.932		-0.27294	-723.438
			-0.2375	-1079.28		-0.29539	-805.693		-0.35157	-713.932		-0.27305	-724.688
			-0.23765	-1080.94		-0.2969	-804.86		-0.3519	-715.032		-0.27361	-725.312
			-0.2378	-1082.61		-0.29535	-809.026		-0.35235	-715.932		-0.27373	-726.562
			-0.23795	-1084.28		-0.29635	-809.026		-0.35249	-717.332		-0.2734	-728.438
			-0.23768	-1086.78		-0.2971	-809.443		-0.35233	-719.232		-0.27396	-729.062
			-0.23783	-1088.44		-0.2958	-813.193		-0.35174	-721.832		-0.27408	-730.312
			-0.23797	-1090.11		-0.29731	-812.36		-0.35262	-722.032		-0.27419	-731.562
			-0.23813	-1091.78		-0.29984	-809.86					-0.27475	-732.188
			-0.23827	-1093.44		-0.29829	-814.026					-0.27487	-733.438
			-0.23843	-1095.11		-0.29878	-814.86					-0.27542	-734.062
			-0.23858	-1096.78		-0.30233	-810.693					-0.27554	-735.312
			-0.2383	-1099.28		-0.29925	-817.36					-0.2761	-735.938
			-0.23845	-1100.94		-0.29949	-818.61					-0.27621	-737.188
			-0.2386	-1102.61		-0.30227	-815.693					-0.27677	-737.812
			-0.23875	-1104.28		-0.29791	-824.443					-0.27645	-739.688
			-0.2389	-1105.94		-0.29739	-826.943					-0.277	-740.312
			-0.23863	-1108.44		-0.29685	-829.443					-0.27712	-741.562
			-0.23877	-1110.11		-0.29505	-834.026					-0.27768	-742.188
			-0.23893	-1111.78		-0.29784	-831.11					-0.27735	-744.062
			-0.23908	-1113.44		-0.2996	-829.86					-0.27791	-744.688
			-0.23922	-1115.11		-0.29805	-834.026					-0.27847	-745.312
			-0.23938	-1116.78		-0.30084	-831.11					-0.27858	-746.562
			-0.23952	-1118.44		-0.30515	-825.693					-0.2787	-747.812
			-0.23925	-1120.94		-0.30258	-831.526					-0.27926	-748.438
			-0.2394	-1122.61		-0.29975	-837.776					-0.27982	-749.062
			-0.23955	-1124.28		-0.30254	-834.86					-0.27993	-750.312
			-0.2397	-1125.94		-0.29997	-840.693					-0.28005	-751.562
			-0.23985	-1127.61		-0.30199	-839.026					-0.28016	-752.812
			-0.24	-1129.28		-0.30376	-837.776					-0.28028	-754.062
			-0.24015	-1130.94		-0.30272	-841.11					-0.28084	-754.688
			-0.23988	-1133.44		-0.30168	-844.443					-0.28095	-755.938
			-0.24045	-1134.28		-0.30395	-842.36					-0.28107	-757.188
			-0.24018	-1136.78		-0.30189	-847.36					-0.28119	-758.438
			-0.24033	-1138.44		-0.30187	-849.026					-0.28174	-759.062
			-0.24047	-1140.11		-0.30057	-852.776					-0.28186	-760.312
			-0.24063	-1141.78		-0.29979	-855.693					-0.28242	-760.938
			-0.24077	-1143.44		-0.29901	-858.61					-0.28253	-762.188
			-0.2405	-1145.94		-0.30281	-854.026					-0.28309	-762.812
			-0.24065	-1147.61		-0.30151	-857.776					-0.28321	-764.062
			-0.2408	-1149.28		-0.29971	-862.36					-0.28288	-765.938
			-0.24095	-1150.94		-0.3025	-859.443					-0.28344	-766.562
			-0.2411	-1152.61		-0.30273	-860.693					-0.28356	-767.812
			-0.24083	-1155.11		-0.30195	-863.61					-0.28367	-769.062
			-0.24097	-1156.78		-0.30448	-861.11					-0.28379	-770.312
			-0.24113	-1158.44		-0.30344	-864.443					-0.28435	-770.938
			-0.24127	-1160.11		-0.30341	-866.11					-0.28446	-772.188
			-0.24143	-1161.78		-0.30493	-865.276					-0.28458	-773.438
			-0.24158	-1163.44		-0.30261	-870.693					-0.28514	-774.062
			-0.24173	-1165.11		-0.3008	-875.276					-0.28525	-775.312
			-0.24188	-1166.78		-0.30232	-874.443					-0.28581	-775.938
			-0.24202	-1168.44		-0.30332	-874.443					-0.28593	-777.188
			-0.24175	-1170.94		-0.30151	-879.026					-0.2856	-779.062
			-0.2419	-1172.61		-0.30506	-874.86					-0.28616	-779.688
			-0.24205	-1174.28		-0.30428	-877.776					-0.28672	-780.312
			-0.24177	-1176.78		-0.30323	-881.11					-0.28727	-780.938
			-0.24193	-1178.44		-0.30704	-876.526					-0.28783	-781.562
			-0.24208	-1180.11		-0.30702	-878.193					-0.28795	-782.812
			-0.24223	-1181.78		-0.30598	-881.526					-0.28806	-784.062
			-0.24238	-1183.44		-0.30749	-880.693					-0.28818	-785.312
			-0.24252	-1185.11		-0.30568	-885.276					-0.28785	-787.188
			-0.24268	-1186.78		-0.30312	-891.11					-0.28797	-788.438
			-0.24283	-1188.44		-0.30565	-888.61					-0.28809	-789.688
			-0.24298	-1190.11		-0.30461	-891.943					-0.28864	-790.312
			-0.2427	-1192.61		-0.30127	-899.026					-0.28876	-791.562
			-0.24285	-1194.28		-0.3061	-892.776					-0.28932	-792.188
			-0.243	-1195.94		-0.30633	-894.026					-0.28943	-793.438
			-0.24315	-1197.61		-0.30529	-897.36					-0.28999	-794.062
			-0.24288	-1200.11		-0.30731	-895.693					-0.28967	-795.938
			-0.24302	-1201.78		-0.30551	-900.276					-0.28978	-797.188
			-0.24318	-1203.44		-0.30421	-904.026					-0.29078	-797.188
			-0.24333	-1205.11		-0.30725	-900.693					-0.2909	-798.438
			-0.24348	-1206.78		-0.30595	-904.443					-0.29101	-799.688
			-0.24363	-1208.44		-0.30185	-912.776					-0.29113	-800.938
			-0.24377	-1210.11		-0.30413	-910.693					-0.29125	-802.188
			-0.24393	-1211.78		-0.30462	-911.526					-0.2918	-802.812
			-0.24407	-1213.44		-0.30409	-914.026					-0.29192	-804.062
			-0.2438	-1215.94		-0.30739	-910.276					-0.29204	-805.312
			-0.24395	-1217.61		-0.31017	-907.36					-0.29259	-805.938
			-0.2441	-1219.28		-0.30811	-912.36					-0.29315	-806.562
			-0.24425	-1220.94		-0.31064	-909.86					-0.29327	-807.812
			-0.24398	-1223.44		-0.31113	-910.693					-0.29338	-809.062
			-0.24413	-1225.11		-0.30831	-916.943					-0.2935	-810.312
			-0.24427	-1226.78		-0.31211	-912.36					-0.29362	-811.562
			-0.24443	-1228.44		-0.31234	-913.61					-0.29417	-812.188
			-0.24457	-1230.11		-0.30978	-919.443					-0.29429	-813.438
			-0.24473	-1231.78		-0.30899	-922.36					-0.29441	-814.688
			-0.24445	-1234.28		-0.30948	-923.193					-0.29496	-815.312
			-0.2446	-1235.94		-0.30818	-926.943					-0.29508	-816.562
			-0.24475	-1237.61		-0.31021	-925.276					-0.29564	-817.188
			-0.2449	-1239.28		-0.31197	-924.026					-0.29575	-818.438
			-0.24505	-1240.94		-0.3094	-929.86					-0.29631	-819.062
			-0.2452	-1242.61		-0.30963	-931.11					-0.29687	-819.688
			-0.24493	-1245.11		-0.31115	-930.276					-0.29699	-820.938
			-0.24507	-1246.78		-0.30857	-936.11					-0.2971	-822.188
			-0.24523	-1248.44		-0.31009	-935.276					-0.29722	-823.438
			-0.24495	-1250.94		-0.31312	-931.943					-0.29778	-824.062
			-0.2451	-1252.61		-0.31132	-936.526					-0.29745	-825.938
			-0.24525	-1254.28		-0.31054	-939.443					-0.29801	-826.562
			-0.2454	-1255.94		-0.31536	-933.193					-0.29812	-827.812
			-0.24555	-1257.61		-0.31406	-936.943					-0.29824	-829.062
			-0.2457	-1259.28		-0.31226	-941.526					-0.29836	-830.312
			-0.24585	-1260.94		-0.31275	-942.36					-0.29891	-830.938
			-0.246	-1262.61		-0.30916	-949.86					-0.29947	-831.562
			-0.24573	-1265.11		-0.31144	-947.776					-0.29959	-832.812
			-0.24588	-1266.78		-0.31371	-945.693					-0.2997	-834.062
			-0.24602	-1268.44		-0.31063	-952.36					-0.29982	-835.312
			-0.24618	-1270.11		-0.31214	-951.526					-0.29994	-836.562
			-0.24632	-1271.78		-0.31339	-951.11					-0.30049	-837.188
			-0.24648	-1273.44		-0.31083	-956.943					-0.30017	-839.062
			-0.24663	-1275.11		-0.31055	-959.026					-0.30073	-839.688
			-0.24635	-1277.61		-0.31589	-951.943					-0.30128	-840.312
			-0.2465	-1279.28		-0.31306	-958.193					-0.30184	-840.938
			-0.24665	-1280.94		-0.31253	-960.693					-0.30196	-842.188
			-0.24638	-1283.44		-0.31302	-961.526					-0.30163	-844.062
			-0.24652	-1285.11		-0.31147	-965.693					-0.30175	-845.312
			-0.24625	-1287.61		-0.31068	-968.61					-0.30231	-845.938
			-0.2464	-1289.28		-0.31372	-965.276					-0.30242	-847.188
			-0.24655	-1290.94		-0.3132	-967.776					-0.30298	-847.812
			-0.2467	-1292.61		-0.3142	-967.776					-0.3031	-849.062
			-0.24643	-1295.11		-0.31647	-965.693					-0.30321	-850.312
			-0.24657	-1296.78		-0.31645	-967.36					-0.30377	-850.938
			-0.24673	-1298.44		-0.31668	-968.61					-0.30433	-851.562
			-0.24688	-1300.11		-0.31692	-969.86					-0.30444	-852.812
			-0.24702	-1301.78		-0.31511	-974.443					-0.30456	-854.062
			-0.24718	-1303.44		-0.3151	-976.11					-0.30512	-854.688
			-0.24732	-1305.11		-0.31456	-978.61					-0.30523	-855.938
			-0.24748	-1306.78		-0.312	-984.443					-0.30535	-857.188
			-0.2472	-1309.28		-0.313	-984.443					-0.30547	-858.438
			-0.24735	-1310.94		-0.31578	-981.526					-0.30602	-859.062
			-0.24707	-1313.44		-0.31321	-987.36					-0.30614	-860.312
			-0.24723	-1315.11		-0.31446	-986.943					-0.30626	-861.562
			-0.24738	-1316.78		-0.3147	-988.193					-0.30681	-862.188
			-0.24753	-1318.44		-0.31392	-991.11					-0.30649	-864.062
			-0.24768	-1320.11		-0.31262	-994.86					-0.30705	-864.688
			-0.24782	-1321.78		-0.31413	-994.026					-0.3076	-865.312
			-0.24798	-1323.44		-0.31564	-993.193					-0.30816	-865.938
			-0.2477	-1325.94		-0.31868	-989.86					-0.30828	-867.188
			-0.24785	-1327.61		-0.32198	-986.11					-0.30839	-868.438
			-0.248	-1329.28		-0.31711	-995.693					-0.30807	-870.312
			-0.24815	-1330.94		-0.31734	-996.943					-0.30863	-870.938
			-0.2483	-1332.61		-0.31988	-994.443					-0.30918	-871.562
			-0.24845	-1334.28		-0.31833	-998.61					-0.3093	-872.812
			-0.24818	-1336.78		-0.31933	-998.61					-0.30942	-874.062
			-0.24832	-1338.44		-0.32007	-999.026					-0.30997	-874.688
			-0.24848	-1340.11		-0.31852	-1003.19					-0.31009	-875.938
			-0.24863	-1341.78		-0.31901	-1004.03					-0.31021	-877.188
			-0.24878	-1343.44		-0.32205	-1000.69					-0.31032	-878.438
			-0.24893	-1345.11		-0.31948	-1006.53					-0.31088	-879.062
			-0.24865	-1347.61		-0.32048	-1006.53					-0.31144	-879.688
			-0.2488	-1349.28		-0.32377	-1002.78					-0.31155	-880.938
			-0.24895	-1350.94		-0.3207	-1009.44					-0.31167	-882.188
			-0.24868	-1353.44		-0.31736	-1016.53					-0.31179	-883.438
			-0.24882	-1355.11		-0.31836	-1016.53					-0.31234	-884.062
			-0.24898	-1356.78		-0.31554	-1022.78					-0.31246	-885.312
			-0.24913	-1358.44								-0.31258	-886.562
			-0.24885	-1360.94								-0.31269	-887.812
			-0.249	-1362.61								-0.31281	-889.062
			-0.24915	-1364.28								-0.31337	-889.688
			-0.2493	-1365.94								-0.31304	-891.562
			-0.24945	-1367.61								-0.31316	-892.812
			-0.2496	-1369.28								-0.31371	-893.438
			-0.24932	-1371.78								-0.31427	-894.062
			-0.24948	-1373.44								-0.31439	-895.312
			-0.24963	-1375.11								-0.31495	-895.938
			-0.24978	-1376.78								-0.31506	-897.188
			-0.2495	-1379.28								-0.31518	-898.438
			-0.24965	-1380.94								-0.31529	-899.688
			-0.2498	-1382.61								-0.31541	-900.938
			-0.24995	-1384.28								-0.31553	-902.188
			-0.2501	-1385.94								-0.31608	-902.812
			-0.25025	-1387.61								-0.31664	-903.438
			-0.24998	-1390.11								-0.31676	-904.688
			-0.25012	-1391.78								-0.31687	-905.938
			-0.25028	-1393.44								-0.31655	-907.812
			-0.25043	-1395.11								-0.31755	-907.812
			-0.25057	-1396.78								-0.31722	-909.688
			-0.2503	-1399.28								-0.31734	-910.938
			-0.25045	-1400.94								-0.31745	-912.188
			-0.2506	-1402.61								-0.31801	-912.812
			-0.25075	-1404.28								-0.31857	-913.438
			-0.25048	-1406.78								-0.31824	-915.312
			-0.25062	-1408.44								-0.3188	-915.938
			-0.25078	-1410.11								-0.31892	-917.188
			-0.2505	-1412.61								-0.31948	-917.812
			-0.25065	-1414.28								-0.31959	-919.062
			-0.2508	-1415.94								-0.31971	-920.312
			-0.25095	-1417.61								-0.31982	-921.562
			-0.2511	-1419.28								-0.31994	-922.812
			-0.25125	-1420.94								-0.3205	-923.438
			-0.2514	-1422.61								-0.32061	-924.688
			-0.25112	-1425.11								-0.32117	-925.312
			-0.25128	-1426.78								-0.32129	-926.562
			-0.25143	-1428.44								-0.32185	-927.188
			-0.25157	-1430.11								-0.32196	-928.438
			-0.25172	-1431.78								-0.32164	-930.312
			-0.25188	-1433.44								-0.32175	-931.562
			-0.25203	-1435.11								-0.32231	-932.188
			-0.25217	-1436.78								-0.32287	-932.812
			-0.2519	-1439.28								-0.32254	-934.688
			-0.25248	-1440.11								-0.32266	-935.938
			-0.25262	-1441.78								-0.32277	-937.188
			-0.25235	-1444.28								-0.32333	-937.812
			-0.2525	-1445.94								-0.32345	-939.062
			-0.25265	-1447.61								-0.32401	-939.688
			-0.2528	-1449.28								-0.32412	-940.938
			-0.25295	-1450.94								-0.32424	-942.188
			-0.2531	-1452.61								-0.32435	-943.438
			-0.25325	-1454.28								-0.32491	-944.062
			-0.2534	-1455.94								-0.32503	-945.312
			-0.25312	-1458.44								-0.32559	-945.938
			-0.25327	-1460.11								-0.3257	-947.188
			-0.25343	-1461.78								-0.32538	-949.062
			-0.25357	-1463.44								-0.32593	-949.688
			-0.25372	-1465.11								-0.32605	-950.938
			-0.25388	-1466.78								-0.32661	-951.562
			-0.25403	-1468.44								-0.32672	-952.812
			-0.25375	-1470.94								-0.32728	-953.438
			-0.2539	-1472.61								-0.32696	-955.312
			-0.25405	-1474.28								-0.32707	-956.562
			-0.2542	-1475.94								-0.32763	-957.188
			-0.25435	-1477.61								-0.32819	-957.812
			-0.2545	-1479.28								-0.3283	-959.062
			-0.25465	-1480.94								-0.32842	-960.312
			-0.25438	-1483.44								-0.32854	-961.562
			-0.25453	-1485.11								-0.32909	-962.188
			-0.25425	-1487.61								-0.32921	-963.438
			-0.25483	-1488.44								-0.32933	-964.688
			-0.25498	-1490.11								-0.32944	-965.938
			-0.2547	-1492.61								-0.33	-966.562
			-0.25485	-1494.28								-0.33012	-967.812
			-0.255	-1495.94								-0.32979	-969.688
			-0.25515	-1497.61								-0.33035	-970.312
			-0.2553	-1499.28								-0.33091	-970.938
			-0.25545	-1500.94								-0.33146	-971.562
												-0.33202	-972.188
												-0.33214	-973.438
												-0.33225	-974.688
												-0.33281	-975.312
												-0.33249	-977.188
												-0.33216	-979.062
												-0.33228	-980.312
												-0.33239	-981.562
												-0.33339	-981.562
												-0.33307	-983.438
												-0.33318	-984.688
												-0.33374	-985.312
												-0.3343	-985.938
												-0.33486	-986.562
												-0.33497	-987.812
												-0.33509	-989.062
												-0.3352	-990.312
												-0.33488	-992.188
												-0.33588	-992.188
												-0.33555	-994.062
												-0.33567	-995.312
												-0.33578	-996.562
												-0.33634	-997.188
												-0.3369	-997.812
												-0.33746	-998.438
												-0.33757	-999.688
												-0.33813	-1000.31
												-0.33869	-1000.94
												-0.33881	-1002.19
												-0.33848	-1004.06
												-0.33815	-1005.94
												-0.33871	-1006.56
												-0.33927	-1007.19
												-0.33939	-1008.44
												-0.33994	-1009.06
												-0.3405	-1009.69
												-0.34106	-1010.31
												-0.34118	-1011.56
												-0.34218	-1011.56
												-0.34185	-1013.44
												-0.34197	-1014.69
												-0.34208	-1015.94
												-0.34264	-1016.56
												-0.34231	-1018.44
												-0.34243	-1019.69
												-0.34255	-1020.94
												-0.3431	-1021.56
												-0.34322	-1022.81
												-0.34334	-1024.06
												-0.34389	-1024.69
												-0.34401	-1025.94
												-0.34413	-1027.19
												-0.34468	-1027.81
												-0.34568	-1027.81
												-0.34536	-1029.69
												-0.34547	-1030.94
												-0.34559	-1032.19
												-0.34526	-1034.06
												-0.34582	-1034.69
												-0.34638	-1035.31
												-0.3465	-1036.56
												-0.34661	-1037.81
												-0.34673	-1039.06
												-0.34684	-1040.31
												-0.34696	-1041.56
												-0.34796	-1041.56
												-0.34852	-1042.19
												-0.34863	-1043.44
												-0.34875	-1044.69
												-0.34842	-1046.56
												-0.34898	-1047.19
												-0.34821	-1049.69
												-0.34833	-1050.94
												-0.34845	-1052.19
												-0.34945	-1052.19
												-0.34956	-1053.44
												-0.35012	-1054.06
												-0.35112	-1054.06
												-0.35079	-1055.94
												-0.35091	-1057.19
												-0.35103	-1058.44
												-0.35114	-1059.69
												-0.35126	-1060.94
												-0.35226	-1060.94
												-0.35237	-1062.19
												-0.35293	-1062.81
												-0.35172	-1065.94
												-0.35228	-1066.56
												-0.3524	-1067.81
												-0.35295	-1068.44
												-0.35263	-1070.31
												-0.35319	-1070.94
												-0.35419	-1070.94
												-0.35386	-1072.81
												-0.35398	-1074.06
												-0.35409	-1075.31
												-0.35465	-1075.94
												-0.35521	-1076.56
												-0.35532	-1077.81
												-0.35544	-1079.06
												-0.356	-1079.69
												-0.35656	-1080.31
												-0.35711	-1080.94
												-0.35723	-1082.19
												-0.35779	-1082.81
												-0.35746	-1084.69
												-0.35714	-1086.56
												-0.35769	-1087.19
												-0.35869	-1087.19
												-0.35837	-1089.06
												-0.35848	-1090.31
												-0.3586	-1091.56
												-0.35916	-1092.19
												-0.35972	-1092.81
												-0.35983	-1094.06
												-0.35995	-1095.31
												-0.36006	-1096.56
												-0.36018	-1097.81
												-0.3603	-1099.06
												-0.36041	-1100.31
												-0.36097	-1100.94
												-0.36109	-1102.19
												-0.36209	-1102.19
												-0.3622	-1103.44
												-0.36188	-1105.31
												-0.36243	-1105.94
												-0.36255	-1107.19
												-0.36267	-1108.44
												-0.36278	-1109.69
												-0.36334	-1110.31
												-0.36346	-1111.56
												-0.36357	-1112.81
												-0.36369	-1114.06
												-0.3638	-1115.31
												-0.36392	-1116.56
												-0.36448	-1117.19
												-0.36415	-1119.06
												-0.36471	-1119.69
												-0.36527	-1120.31
												-0.36583	-1120.94
												-0.3655	-1122.81
												-0.36606	-1123.44
												-0.36617	-1124.69
												-0.36673	-1125.31
												-0.36685	-1126.56
												-0.36696	-1127.81
												-0.36708	-1129.06
												-0.3672	-1130.31
												-0.36731	-1131.56
												-0.36787	-1132.19
												-0.36843	-1132.81
												-0.36854	-1134.06
												-0.36866	-1135.31
												-0.36878	-1136.56
												-0.36978	-1136.56
												-0.36989	-1137.81
												-0.37045	-1138.44
												-0.37012	-1140.31
												-0.37024	-1141.56
												-0.37036	-1142.81
												-0.37091	-1143.44
												-0.37103	-1144.69
												-0.37159	-1145.31
												-0.37215	-1145.94
												-0.37226	-1147.19
												-0.37194	-1149.06
												-0.37249	-1149.69
												-0.37305	-1150.31
												-0.37361	-1150.94
												-0.37328	-1152.81
												-0.3734	-1154.06
												-0.37352	-1155.31
												-0.37407	-1155.94
												-0.37463	-1156.56
												-0.37475	-1157.81
												-0.37486	-1159.06
												-0.37454	-1160.94
												-0.3751	-1161.56
												-0.37521	-1162.81
												-0.37577	-1163.44
												-0.37589	-1164.69
												-0.376	-1165.94
												-0.37612	-1167.19
												-0.37623	-1168.44
												-0.37635	-1169.69
												-0.37691	-1170.31
												-0.37747	-1170.94
												-0.37802	-1171.56
												-0.37726	-1174.06
												-0.37781	-1174.69
												-0.3797	-1173.44
												-0.37981	-1174.69
												-0.37905	-1177.19
												-0.3796	-1177.81
												-0.38016	-1178.44
												-0.38072	-1179.06
												-0.38039	-1180.94
												-0.38007	-1182.81
												-0.38063	-1183.44
												-0.38118	-1184.06
												-0.38174	-1184.69
												-0.38097	-1187.19
												-0.38153	-1187.81
												-0.38121	-1189.69
												-0.38132	-1190.94
												-0.38232	-1190.94
												-0.38332	-1190.94
												-0.38344	-1192.19
												-0.38267	-1194.69
												-0.38323	-1195.31
												-0.38334	-1196.56
												-0.38479	-1195.94
												-0.38534	-1196.56
												-0.38458	-1199.06
												-0.38513	-1199.69
												-0.38569	-1200.31
												-0.38581	-1201.56
												-0.38637	-1202.19
												-0.38692	-1202.81
												-0.38704	-1204.06
												-0.38716	-1205.31
												-0.38683	-1207.19
												-0.38695	-1208.44
												-0.3875	-1209.06
												-0.38762	-1210.31
												-0.38818	-1210.94
												-0.38829	-1212.19
												-0.38841	-1213.44
												-0.38897	-1214.06
												-0.38864	-1215.94
												-0.38876	-1217.19
												-0.38932	-1217.81
												-0.38987	-1218.44
												-0.39087	-1218.44
												-0.39055	-1220.31
												-0.39111	-1220.94
												-0.39166	-1221.56
												-0.39178	-1222.81
												-0.39145	-1224.69
												-0.39201	-1225.31
												-0.39169	-1227.19
												-0.39224	-1227.81
												-0.3928	-1228.44
												-0.39292	-1229.69
												-0.39392	-1229.69
												-0.39271	-1232.81
												-0.39238	-1234.69
												-0.39382	-1234.06
												-0.39438	-1234.69
												-0.39406	-1236.56
												-0.39373	-1238.44
												-0.39429	-1239.06
												-0.39485	-1239.69
												-0.39629	-1239.06
												-0.3964	-1240.31
												-0.39696	-1240.94
												-0.39708	-1242.19
												-0.39675	-1244.06
												-0.39731	-1244.69
												-0.39787	-1245.31
												-0.39754	-1247.19
												-0.3981	-1247.81
												-0.39866	-1248.44
												-0.39833	-1250.31
												-0.39889	-1250.94
												-0.39856	-1252.81
												-0.40001	-1252.19
												-0.39968	-1254.06
												-0.40024	-1254.69
												-0.39991	-1256.56
												-0.40003	-1257.81
												-0.40059	-1258.44
												-0.40026	-1260.31
												-0.40126	-1260.31
												-0.40138	-1261.56
												-0.40149	-1262.81
												-0.40117	-1264.69
												-0.40172	-1265.31
												-0.40228	-1265.94
												-0.4024	-1267.19
												-0.40251	-1268.44
												-0.40307	-1269.06
												-0.40319	-1270.31
												-0.4033	-1271.56
												-0.40342	-1272.81
												-0.40354	-1274.06
												-0.40365	-1275.31
												-0.40377	-1276.56
												-0.40433	-1277.19
												-0.40533	-1277.19
												-0.40544	-1278.44
												-0.406	-1279.06
												-0.40479	-1282.19
												-0.40579	-1282.19
												-0.40458	-1285.31
												-0.40514	-1285.94
												-0.4057	-1286.56
												-0.40581	-1287.81
												-0.40549	-1289.69
												-0.40604	-1290.31
												-0.40572	-1292.19
												-0.40672	-1292.19
												-0.40728	-1292.81
												-0.40695	-1294.69
												-0.40707	-1295.94
												-0.40807	-1295.94
												-0.4073	-1298.44
												-0.40874	-1297.81
												-0.40974	-1297.81
												-0.40986	-1299.06
												-0.40953	-1300.94
												-0.41009	-1301.56
												-0.40932	-1304.06
												-0.40988	-1304.69
												-0.40999	-1305.94
												-0.41055	-1306.56
												-0.41067	-1307.81
												-0.41123	-1308.44
												-0.41134	-1309.69
												-0.41057	-1312.19
												-0.41069	-1313.44
												-0.41081	-1314.69
												-0.41136	-1315.31
												-0.41148	-1316.56
												-0.41248	-1316.56
												-0.41304	-1317.19
												-0.41271	-1319.06
												-0.41239	-1320.94
												-0.41339	-1320.94
												-0.41218	-1324.06
												-0.41318	-1324.06
												-0.41329	-1325.31
												-0.41297	-1327.19
												-0.41352	-1327.81
												-0.41364	-1329.06
												-0.41464	-1329.06
												-0.4152	-1329.69
												-0.4162	-1329.69
												-0.41499	-1332.81
												-0.4151	-1334.06
												-0.4161	-1334.06
												-0.41622	-1335.31
												-0.41678	-1335.94
												-0.41645	-1337.81
												-0.41657	-1339.06
												-0.41713	-1339.69
												-0.41724	-1340.94
												-0.41647	-1343.44
												-0.41747	-1343.44
												-0.41759	-1344.69
												-0.41771	-1345.94
												-0.41826	-1346.56
												-0.41794	-1348.44
												-0.41938	-1347.81
												-0.41861	-1350.31
												-0.41917	-1350.94
												-0.41929	-1352.19
												-0.41896	-1354.06
												-0.41908	-1355.31
												-0.42008	-1355.31
												-0.41975	-1357.19
												-0.42031	-1357.81
												-0.42131	-1357.81
												-0.42142	-1359.06

[truncated: 59 more sheets: Fig 4c, Fig 4d, Fig 4e, Fig 4f, Fig 5b, Fig S1a, Fig S1c, Fig S3a, Fig S3b, Fig S4a, Fig S4b, Fig S5, Fig S6, Fig S7a, Fig S7b, Fig S13, Fig S14a, Fig S14b, Fig S15a, Fig S15b …]
